# Supplementary material for: Plastics shape the black soldier fly larvae gut microbiome and select for biodegrading functions
Source: Microbiome. 2023 Sep 14;11:205. doi: 10.1186/s40168-023-01649-0 (PMC10500907; doi:10.1186/s40168-023-01649-0)
Supplement: Supplementary file 3 — Additional file 2: Table S1. Number of reads/samples, assembly results and number of predicted genes from Hermetia illucens larvae midgut metagenomes analysed. [file 40168_2023_1649_MOESM2_ESM.xlsx]

## Sheet: Table S1
Table S1. Number of reads/samples, assembly results and number of predicted genes from Hermetia illucens larvae midgut metagenomes analysed.
Sample ID	Host-filtered, high-quality reads	N° of contigs (>1000 bp)	N50 (bp)	N° of predicted genes
AG_1	30271901	37803	14138	189099
AG_2	25600805	37271	14739	192660
AG_3	32157004	39599	18868	210054
AG_4	32375521	37243	15658	203369
AG_5	29934282	39021	17943	206446
AG_6	33507385	40883	16273	215807
AG_7	31883944	37976	14033	206158
AG_8	33898327	38981	7698	213664
AG_9	40775144	50341	6495	207848
AG_10	31317804	37513	8645	167050
AG_11	30245186	41524	7531	181568
AG_13	31779272	39777	9949	187193
AG_18	23235495	50684	12114	252282
AG_19	26753489	45669	11125	250426
AG_20	23400642	54926	10066	256349
AG_21	31393901	49688	23130	291037
AG_23	25976690	42862	12271	203384
AG_26	30006524	46119	17897	243483
PE_1	27587966	36451	15555	190077
PE_2	34955176	31233	16871	212183
PE_3	31115220	40460	17402	205874
PE_4	27832702	41767	15018	212518
PE_5	29566566	41440	12066	193490
PE_6	27556269	45423	11223	202749
PE_7	29410534	38480	13158	199872
PE_8	28532561	39095	13493	195816
PE_9	30887307	55836	9775	244009
PE_10	30305488	43205	21063	220578
PE_11	29336094	40387	12819	198454
PE_12	32462531	42094	15649	207473
PE_13	34044628	49989	12944	252785
PE_14	37310904	58844	10735	280360
PS_1	28389126	39471	14206	192932
PS_2	46031863	43893	15718	231716
PS_3	42551591	44077	17666	230433
PS_4	40054773	39910	25439	215951
PS_5	28761363	38542	20377	190703
PS_6	27343472	36513	19642	174118
PS_7	28392043	30088	9727	134751
PS_8	34331090	34719	11136	160301
PS_9	31937479	28347	5382	103104
PS_10	30841654	33636	12754	158381
PS_11	40628013	37581	12152	180952
PS_12	27935784	32356	6584	130312
PS_13	36403288	49058	6612	204191
PS_14	25629349	34593	6257	152109
PS_15	27099260	53307	6005	216092
PS_18	41602582	61952	10076	294552
PS_20	31293665	41288	11126	254534
PS_21	36125403	60497	10125	297334
PS_22	32793869	61594	8062	277438
PS_23	36916548	68685	8001	313477
STD_1	28179615	44562	5569	188946
STD_2	32042266	52640	6394	220347
STD_4	28539810	39875	6127	167527
STD_5	26247706	34428	11712	175287
STD_7	34626820	43035	12357	222936
STD_8	31632002	37488	12913	186874
T_zero_1	25759869	41012	8482	188497
T_zero_2	28454629	45642	6463	189061
T_zero_4	34653601	43217	6176	211383
T_zero_5	34599119	48556	6835	204464
T_zero_6	32797009	49611	7172	217092
T_zero_7	27750910	44574	8218	202432
