# Supplementary material for: Plastics shape the black soldier fly larvae gut microbiome and select for biodegrading functions
Source: Microbiome. 2023 Sep 14;11:205. doi: 10.1186/s40168-023-01649-0 (PMC10500907; doi:10.1186/s40168-023-01649-0)
Supplement: Supplementary file 4 — Additional file 3: Table S2. Gene name and NCBI accession numbers of the sequences used to build the custom database used in this study. [file 40168_2023_1649_MOESM3_ESM.xlsx]

## Sheet: Table S2
Table S2. Gene name and NCBI accession numbers of the sequences used to build the custom database used in this study. See methods for details.
Gene names	Accession Number
2Fe-2S Iron-Sulfur Cluster Binding Domain-Containing Protein [Gammaproteobacteria Bacterium]	TNF68649.1
2Fe-2S Iron-Sulfur Cluster Binding Domain-Containing Protein [Rhodoferax Sp.]	TXH91010.1
2Fe-2S Iron-Sulfur Cluster Binding Domain-Containing Protein [Sapientia Aquatica]	TDK64439.1
2Fe-2S Iron-Sulfur Cluster Binding Domain-Containing Protein [Undibacterium Parvum]	AZP12329.1
2Fe-2S Iron-Sulfur Cluster Binding Domain-Containing Protein [Undibacterium Piscinae]	QJQ06610.1
4-Nitrotoluene Monooxygenase Hydroxylase Component Ntnma [Pseudomonas Sp. Tw3]	AAC38359.1
A328 [Uncultured Bacterium]	ART35428.1
Aael007802-Pa, Partial [Aedes Aegypti]	EAT40464.1
Alkanal Monooxygenase [Alcanivorax Sp. 97Co-5]	EUC69885.1
Alkanal Monooxygenase [Mameliella Alba]	KHQ51921.1
Alkanal Monooxygenase [Rhodobacter Capsulatus B6]	ETD79978.1
Alkanal Monooxygenase [Rhodobacter Capsulatus De442]	ETD01200.1
Alkanal Monooxygenase [Rhodobacter Capsulatus R121]	ETD75784.1
Alkanal Monooxygenase [Rhodobacter Capsulatus Y262]	ETE53065.1
Alkanal Monooxygenase [Rhodobacter Capsulatus Yw1]	ETD84093.1
Alkanal Monooxygenase [Rhodobacter Capsulatus Yw2]	ETD87730.1
Alkanal Monooxygenase [Roseivivax Isoporae Lmg 25204]	ETX27576.1
Alkanal Monooxygenase [Sulfitobacter Pontiacus 3Solimar09]	KAJ31157.1
Alkane [Chitinophagaceae Bacterium]	KAF0241805.1
Alkane 1-Hydroxylase [Paracoccus Aminovorans]	CQR86658.1
Alkane 1-Monooxygenase (Alkane Omega-Hydroxylase) [Marinobacter Hydrocarbonoclasticus Atcc 49840]	CCG96311.1
Alkane 1-Monooxygenase (Fa Desaturase) [Oleispira Antarctica Rb-8]	CCK77621.1
Alkane 1-Monooxygenase (Fragment), Partial [Rhodococcus Sp. Aw25M09]	CCQ13939.1
Alkane 1-Monooxygenase (Plasmid) [Caulobacter Sp. K31]	ABZ74553.1
Alkane 1-Monooxygenase (Plasmid) [Hydrocarboniclastica Marina]	QCF28074.1
Alkane 1-Monooxygenase (Plasmid) [Methylibium Petroleiphilum Pm1]	ABM97370.1
Alkane 1-Monooxygenase (Plasmid) [Nocardia Farcinica]	CRY83098.1
Alkane 1-Monooxygenase (Plasmid) [Pseudorhodobacter Turbinis]	QCO58051.1
Alkane 1-Monooxygenase (Plasmid) [Rhodococcus Qingshengii]	QEM25415.1
Alkane 1-Monooxygenase (Plasmid) [Sphingobium Yanoikuyae]	AYO76034.1
Alkane 1-Monooxygenase (Plasmid) [Sphingopyxis Fribergensis]	AJA11741.1
Alkane 1-Monooxygenase [[Mycobacterium] Chelonae Subsp. Gwanakae]	AYM44861.1
Alkane 1-Monooxygenase [[Mycobacterium] Stephanolepidis]	WP_096506077.1
Alkane 1-Monooxygenase [[Polyangium] Brachysporum]	AKJ27509.1
Alkane 1-Monooxygenase [Abyssibacter Profundi]	WP_109721075.1
Alkane 1-Monooxygenase [Acidimangrovimonas Indica]	WP_051646209.1
Alkane 1-Monooxygenase [Acidimangrovimonas Sediminis]	WP_102225871.1
Alkane 1-Monooxygenase [Acidimicrobiales Bacterium]	RZV44809.1
Alkane 1-Monooxygenase [Acidiphilium Cryptum Jf-5]	ABQ30473.1
Alkane 1-Monooxygenase [Acidiphilium Cryptum]	WP_011942111.1
Alkane 1-Monooxygenase [Acidiphilium Multivorum Aiu301]	GAN74305.1
Alkane 1-Monooxygenase [Acidiphilium Multivorum]	WP_013639908.1
Alkane 1-Monooxygenase [Acidiphilium Sp. Ja12-A1]	WP_035187859.1
Alkane 1-Monooxygenase [Acidiphilium Sp. Pm]	WP_007424728.1
Alkane 1-Monooxygenase [Acidobacteria Bacterium]	RIK03136.1
Alkane 1-Monooxygenase [Acidocella Sp. 20-57-95]	OYV44099.1
Alkane 1-Monooxygenase [Acidovorax Delafieldii]	WP_146870936.1
Alkane 1-Monooxygenase [Acidovorax Sp. 100]	WP_121942949.1
Alkane 1-Monooxygenase [Acidovorax Sp. 107]	WP_108625542.1
Alkane 1-Monooxygenase [Acidovorax Sp. 30]	PKW03112.1
Alkane 1-Monooxygenase [Acidovorax Sp. 59]	PIF17864.1
Alkane 1-Monooxygenase [Acidovorax Sp. 69]	WP_100412496.1
Alkane 1-Monooxygenase [Acidovorax Sp. 93]	WP_121506316.1
Alkane 1-Monooxygenase [Acidovorax Sp. 94]	WP_121420214.1
Alkane 1-Monooxygenase [Acidovorax Sp. 99]	WP_116749826.1
Alkane 1-Monooxygenase [Acidovorax Sp. Hmwf018]	WP_108497505.1
Alkane 1-Monooxygenase [Acidovorax Sp. Kks102]	WP_015014142.1
Alkane 1-Monooxygenase [Acidovorax Sp. Root402]	WP_056062658.1
Alkane 1-Monooxygenase [Acidovorax Sp. Root568]	WP_056744929.1
Alkane 1-Monooxygenase [Acidovorax Sp. Root70]	WP_056644646.1
Alkane 1-Monooxygenase [Acidovorax Sp. Sd340]	WP_055397860.1
Alkane 1-Monooxygenase [Acinetobacter Albensis]	WP_092720748.1
Alkane 1-Monooxygenase [Acinetobacter Baumannii 107M]	CDG78736.1
Alkane 1-Monooxygenase [Acinetobacter Baumannii 6013113]	EGJ66023.1
Alkane 1-Monooxygenase [Acinetobacter Baumannii 6013150]	EGJ61080.1
Alkane 1-Monooxygenase [Acinetobacter Baumannii 6014059]	EGJ68213.1
Alkane 1-Monooxygenase [Acinetobacter Baumannii A424]	PXA51540.1
Alkane 1-Monooxygenase [Acinetobacter Baumannii Ab0057]	ACJ41242.1
Alkane 1-Monooxygenase [Acinetobacter Baumannii Ab11111]	EKB39778.1
Alkane 1-Monooxygenase [Acinetobacter Baumannii Ab307-0294]	ATY44270.1
Alkane 1-Monooxygenase [Acinetobacter Baumannii Ab33333]	EKB35885.1
Alkane 1-Monooxygenase [Acinetobacter Baumannii Ab44444]	EKB41575.1
Alkane 1-Monooxygenase [Acinetobacter Baumannii Abnih1]	EGT94140.1
Alkane 1-Monooxygenase [Acinetobacter Baumannii Abnih11]	EMU04238.1
Alkane 1-Monooxygenase [Acinetobacter Baumannii Abnih13]	EMU09645.1
Alkane 1-Monooxygenase [Acinetobacter Baumannii Abnih14]	EMU12741.1
Alkane 1-Monooxygenase [Acinetobacter Baumannii Abnih15]	EMU19026.1
Alkane 1-Monooxygenase [Acinetobacter Baumannii Abnih16]	EMU23996.1
Alkane 1-Monooxygenase [Acinetobacter Baumannii Abnih17]	EMU32770.1
Alkane 1-Monooxygenase [Acinetobacter Baumannii Abnih18]	EMU30766.1
Alkane 1-Monooxygenase [Acinetobacter Baumannii Abnih19]	EMU33367.1
Alkane 1-Monooxygenase [Acinetobacter Baumannii Abnih2]	EGT96457.1
Alkane 1-Monooxygenase [Acinetobacter Baumannii Abnih20]	EMU45917.1
Alkane 1-Monooxygenase [Acinetobacter Baumannii Abnih22]	EMU40125.1
Alkane 1-Monooxygenase [Acinetobacter Baumannii Abnih23]	EMU42933.1
Alkane 1-Monooxygenase [Acinetobacter Baumannii Abnih24]	EMU49049.1
Alkane 1-Monooxygenase [Acinetobacter Baumannii Abnih25]	EMT84308.1
Alkane 1-Monooxygenase [Acinetobacter Baumannii Abnih26]	EMT89583.1
Alkane 1-Monooxygenase [Acinetobacter Baumannii Abnih3]	EGT97606.1
Alkane 1-Monooxygenase [Acinetobacter Baumannii Abnih4]	EGU02439.1
Alkane 1-Monooxygenase [Acinetobacter Baumannii Abnih5]	EMT86393.1
Alkane 1-Monooxygenase [Acinetobacter Baumannii Abnih6]	EMT96851.1
Alkane 1-Monooxygenase [Acinetobacter Baumannii Abnih7]	EMT98116.1
Alkane 1-Monooxygenase [Acinetobacter Baumannii Ac12]	AHX27185.1
Alkane 1-Monooxygenase [Acinetobacter Baumannii Ac30]	AHX64431.1
Alkane 1-Monooxygenase [Acinetobacter Baumannii Acicu]	QCS02041.1
Alkane 1-Monooxygenase [Acinetobacter Baumannii Anc 4097]	ENW70390.1
Alkane 1-Monooxygenase [Acinetobacter Baumannii Atcc 17978]	QKY23823.1
Alkane 1-Monooxygenase [Acinetobacter Baumannii Atcc 19606 = Cip 70.34 = Jcm 6841]	PJZ11369.1
Alkane 1-Monooxygenase [Acinetobacter Baumannii Bidmc 56]	KDF08523.1
Alkane 1-Monooxygenase [Acinetobacter Baumannii Egd-Hp18]	ERH69281.1
Alkane 1-Monooxygenase [Acinetobacter Baumannii Lac-4]	EZF19317.1
Alkane 1-Monooxygenase [Acinetobacter Baumannii Mdr_Mmc4]	ETY69543.1
Alkane 1-Monooxygenase [Acinetobacter Baumannii Mdr-Zj06]	AEP06287.2
Alkane 1-Monooxygenase [Acinetobacter Baumannii Msp4-16]	EME56355.1
Alkane 1-Monooxygenase [Acinetobacter Baumannii Naval-78]	ELX01980.1
Alkane 1-Monooxygenase [Acinetobacter Baumannii Niph 1362]	ENU54650.1
Alkane 1-Monooxygenase [Acinetobacter Baumannii Niph 146]	ENU65628.1
Alkane 1-Monooxygenase [Acinetobacter Baumannii Niph 1669]	ENU50656.1
Alkane 1-Monooxygenase [Acinetobacter Baumannii Niph 1734]	ENU77220.1
Alkane 1-Monooxygenase [Acinetobacter Baumannii Niph 190]	ENV25768.1
Alkane 1-Monooxygenase [Acinetobacter Baumannii Niph 201]	ENW34968.1
Alkane 1-Monooxygenase [Acinetobacter Baumannii Niph 2061]	ENU73671.1
Alkane 1-Monooxygenase [Acinetobacter Baumannii Niph 24]	ENU13263.1
Alkane 1-Monooxygenase [Acinetobacter Baumannii Niph 290]	ENW62804.1
Alkane 1-Monooxygenase [Acinetobacter Baumannii Niph 329]	ENW43811.1
Alkane 1-Monooxygenase [Acinetobacter Baumannii Niph 335]	ENW44767.1
Alkane 1-Monooxygenase [Acinetobacter Baumannii Niph 410]	EPG39012.1
Alkane 1-Monooxygenase [Acinetobacter Baumannii Niph 527]	ENW37819.1
Alkane 1-Monooxygenase [Acinetobacter Baumannii Niph 528]	ENW56660.1
Alkane 1-Monooxygenase [Acinetobacter Baumannii Niph 60]	ENV30192.1
Alkane 1-Monooxygenase [Acinetobacter Baumannii Niph 601]	ENW52739.1
Alkane 1-Monooxygenase [Acinetobacter Baumannii Niph 615]	ENU69163.1
Alkane 1-Monooxygenase [Acinetobacter Baumannii Niph 67]	ENW50582.1
Alkane 1-Monooxygenase [Acinetobacter Baumannii Niph 70]	ENW61188.1
Alkane 1-Monooxygenase [Acinetobacter Baumannii Niph 80]	ENW71590.1
Alkane 1-Monooxygenase [Acinetobacter Baumannii Oifc338]	ELW98480.1
Alkane 1-Monooxygenase [Acinetobacter Baumannii P630]	CDM72104.1
Alkane 1-Monooxygenase [Acinetobacter Baumannii Pkab07]	AHJ93175.1
Alkane 1-Monooxygenase [Acinetobacter Baumannii Pr07]	ANS21616.1
Alkane 1-Monooxygenase [Acinetobacter Baumannii R1B]	EZF21352.1
Alkane 1-Monooxygenase [Acinetobacter Baumannii Wm99C]	AXQ90205.1
Alkane 1-Monooxygenase [Acinetobacter Baumannii Zws1122]	EKE63192.1
Alkane 1-Monooxygenase [Acinetobacter Baumannii Zws1219]	EKE63588.1
Alkane 1-Monooxygenase [Acinetobacter Baumannii]	WP_156194240.1
Alkane 1-Monooxygenase [Acinetobacter Baylyi Dsm 14961 = Cip 107474]	ENV54577.1
Alkane 1-Monooxygenase [Acinetobacter Baylyi]	WP_120429654.1
Alkane 1-Monooxygenase [Acinetobacter Beijerinckii Anc 3835]	ENW04926.1
Alkane 1-Monooxygenase [Acinetobacter Beijerinckii Cip 110307]	ENW07707.1
Alkane 1-Monooxygenase [Acinetobacter Beijerinckii]	WP_005058594.1
Alkane 1-Monooxygenase [Acinetobacter Bereziniae Lmg 1003 = Cip 70.12]	ENW00959.1
Alkane 1-Monooxygenase [Acinetobacter Bereziniae Niph 3]	ENV21541.1
Alkane 1-Monooxygenase [Acinetobacter Bereziniae]	WP_151961410.1
Alkane 1-Monooxygenase [Acinetobacter Bohemicus Anc 3994]	ENU18721.1
Alkane 1-Monooxygenase [Acinetobacter Bohemicus]	WP_074947468.1
Alkane 1-Monooxygenase [Acinetobacter Bouvetii Dsm 14964 = Cip 107468]	ENV82666.1
Alkane 1-Monooxygenase [Acinetobacter Bouvetii]	WP_130147894.1
Alkane 1-Monooxygenase [Acinetobacter Calcoaceticus Anc 3680]	ENV93319.1
Alkane 1-Monooxygenase [Acinetobacter Calcoaceticus Anc 3811]	EOQ63757.1
Alkane 1-Monooxygenase [Acinetobacter Calcoaceticus Dsm 30006 = Cip 81.8]	ENV99130.1
Alkane 1-Monooxygenase [Acinetobacter Calcoaceticus Niph 13]	ENU09136.1
Alkane 1-Monooxygenase [Acinetobacter Calcoaceticus]	WP_158311687.1
Alkane 1-Monooxygenase [Acinetobacter Calcoaceticus/Baumannii Complex Sp. Abnih27]	POV78227.1
Alkane 1-Monooxygenase [Acinetobacter Chinensis]	WP_087511640.1
Alkane 1-Monooxygenase [Acinetobacter Colistiniresistens]	WP_144583105.1
Alkane 1-Monooxygenase [Acinetobacter Courvalinii]	KAB0658604.1
Alkane 1-Monooxygenase [Acinetobacter Cumulans]	WP_121594802.1
Alkane 1-Monooxygenase [Acinetobacter Defluvii]	WP_065995285.1
Alkane 1-Monooxygenase [Acinetobacter Gandensis]	WP_067766392.1
Alkane 1-Monooxygenase [Acinetobacter Genomosp. 33Yu]	WP_077162577.1
Alkane 1-Monooxygenase [Acinetobacter Gerneri Dsm 14967 = Cip 107464]	ENV33122.1
Alkane 1-Monooxygenase [Acinetobacter Gerneri]	WP_020846882.1
Alkane 1-Monooxygenase [Acinetobacter Guerrae]	WP_152877248.1
Alkane 1-Monooxygenase [Acinetobacter Guillouiae Cip 63.46]	ENU57657.1
Alkane 1-Monooxygenase [Acinetobacter Guillouiae Niph 991]	ENV16090.1
Alkane 1-Monooxygenase [Acinetobacter Guillouiae]	WP_096734064.1
Alkane 1-Monooxygenase [Acinetobacter Gyllenbergii Cip 110306]	EPF87969.1
Alkane 1-Monooxygenase [Acinetobacter Gyllenbergii Niph 230]	ESK55007.1
Alkane 1-Monooxygenase [Acinetobacter Gyllenbergii]	WP_023270232.1
Alkane 1-Monooxygenase [Acinetobacter Haemolyticus Cip 64.3]	ENW18511.1
Alkane 1-Monooxygenase [Acinetobacter Haemolyticus Niph 261]	ENW19972.1
Alkane 1-Monooxygenase [Acinetobacter Haemolyticus]	WP_134252417.1
Alkane 1-Monooxygenase [Acinetobacter Halotolerans]	WP_130162680.1
Alkane 1-Monooxygenase [Acinetobacter Harbinensis]	WP_039622191.1
Alkane 1-Monooxygenase [Acinetobacter Idrijaensis]	WP_044108332.1
Alkane 1-Monooxygenase [Acinetobacter Indicus Anc 4215]	EPF75295.1
Alkane 1-Monooxygenase [Acinetobacter Indicus Cip 110367]	ESK49875.1
Alkane 1-Monooxygenase [Acinetobacter Indicus]	WP_104989372.1
Alkane 1-Monooxygenase [Acinetobacter Johnsonii Anc 3681]	ENV73589.1
Alkane 1-Monooxygenase [Acinetobacter Johnsonii Cip 64.6]	ENU40540.1
Alkane 1-Monooxygenase [Acinetobacter Johnsonii Xbb1]	ALV73132.1
Alkane 1-Monooxygenase [Acinetobacter Johnsonii]	WP_151836525.1
Alkane 1-Monooxygenase [Acinetobacter Junii Cip 107470]	ENV49345.1
Alkane 1-Monooxygenase [Acinetobacter Junii Cip 64.5]	ENV67119.1
Alkane 1-Monooxygenase [Acinetobacter Junii Niph 182]	ENV63161.1
Alkane 1-Monooxygenase [Acinetobacter Junii Sh205]	EEY93765.1
Alkane 1-Monooxygenase [Acinetobacter Junii]	WP_151975068.1
Alkane 1-Monooxygenase [Acinetobacter Kookii]	WP_092819684.1
Alkane 1-Monooxygenase [Acinetobacter Kyonggiensis]	SDY71517.1
Alkane 1-Monooxygenase [Acinetobacter Lactucae]	WP_151748624.1
Alkane 1-Monooxygenase [Acinetobacter Lwoffii]	WP_144724887.1
Alkane 1-Monooxygenase [Acinetobacter Marinus]	WP_092620240.1
Alkane 1-Monooxygenase [Acinetobacter Nosocomialis 28F]	CDG75557.1
Alkane 1-Monooxygenase [Acinetobacter Nosocomialis Ab22222]	EKF44745.1
Alkane 1-Monooxygenase [Acinetobacter Nosocomialis M2]	QCP62632.1
Alkane 1-Monooxygenase [Acinetobacter Nosocomialis Niph 2119]	ENU47777.1
Alkane 1-Monooxygenase [Acinetobacter Nosocomialis Niph 386]	ENV39710.1
Alkane 1-Monooxygenase [Acinetobacter Nosocomialis P020]	OUT28524.1
Alkane 1-Monooxygenase [Acinetobacter Nosocomialis]	WP_153518477.1
Alkane 1-Monooxygenase [Acinetobacter Oleivorans Cip 110421]	ESK45745.1
Alkane 1-Monooxygenase [Acinetobacter Oleivorans Dr1]	ADI91565.1
Alkane 1-Monooxygenase [Acinetobacter Oleivorans]	WP_151987367.1
Alkane 1-Monooxygenase [Acinetobacter Parvus]	WP_050040230.1
Alkane 1-Monooxygenase [Acinetobacter Piscicola]	WP_089605128.1
Alkane 1-Monooxygenase [Acinetobacter Pittii 42F]	CDH42431.1
Alkane 1-Monooxygenase [Acinetobacter Pittii Anc 3678]	ENW12183.1
Alkane 1-Monooxygenase [Acinetobacter Pittii Anc 4050]	EOQ69409.1
Alkane 1-Monooxygenase [Acinetobacter Pittii Atcc 19004 = Cip 70.29]	ENW16810.1
Alkane 1-Monooxygenase [Acinetobacter Pittii]	WP_141315305.1
Alkane 1-Monooxygenase [Acinetobacter Populi]	WP_087619928.1
Alkane 1-Monooxygenase [Acinetobacter Pragensis]	KYQ73180.1
Alkane 1-Monooxygenase [Acinetobacter Proteolyticus]	WP_101236413.1
Alkane 1-Monooxygenase [Acinetobacter Pseudolwoffii]	WP_100535149.1
Alkane 1-Monooxygenase [Acinetobacter Pullicarnis]	WP_139851794.1
Alkane 1-Monooxygenase [Acinetobacter Puyangensis]	WP_097079604.1
Alkane 1-Monooxygenase [Acinetobacter Radioresistens Dsm 6976 = Nbrc 102413 = Cip 103788]	BBL21353.1
Alkane 1-Monooxygenase [Acinetobacter Radioresistens]	WP_151984457.1
Alkane 1-Monooxygenase [Acinetobacter Rudis Cip 110305]	EPF71958.1
Alkane 1-Monooxygenase [Acinetobacter Rudis]	WP_016656708.1
Alkane 1-Monooxygenase [Acinetobacter Schindleri]	WP_076753643.1
Alkane 1-Monooxygenase [Acinetobacter Seifertii]	WP_151792575.1
Alkane 1-Monooxygenase [Acinetobacter Sichuanensis]	WP_107009975.1
Alkane 1-Monooxygenase [Acinetobacter Soli Cip 110264]	ENV57282.1
Alkane 1-Monooxygenase [Acinetobacter Soli Niph 2899]	ENV59570.1
Alkane 1-Monooxygenase [Acinetobacter Soli]	WP_151868308.1
Alkane 1-Monooxygenase [Acinetobacter Sp. 1281984]	WP_033846326.1
Alkane 1-Monooxygenase [Acinetobacter Sp. 1295259]	WP_032049042.1
Alkane 1-Monooxygenase [Acinetobacter Sp. 1542444]	WP_032003552.1
Alkane 1-Monooxygenase [Acinetobacter Sp. 25977_4]	WP_033845858.1
Alkane 1-Monooxygenase [Acinetobacter Sp. 25977_8]	WP_031996763.1
Alkane 1-Monooxygenase [Acinetobacter Sp. 263903-2]	WP_032014782.1
Alkane 1-Monooxygenase [Acinetobacter Sp. 2Jn-4]	WP_121929298.1
Alkane 1-Monooxygenase [Acinetobacter Sp. 3636]	WP_132071086.1
Alkane 1-Monooxygenase [Acinetobacter Sp. 3664]	WP_133746463.1
Alkane 1-Monooxygenase [Acinetobacter Sp. 51M]	ODN54762.1
Alkane 1-Monooxygenase [Acinetobacter Sp. 742879]	WP_032034929.1
Alkane 1-Monooxygenase [Acinetobacter Sp. 796380-1375]	WP_033856827.1
Alkane 1-Monooxygenase [Acinetobacter Sp. A47]	WP_038344199.1
Alkane 1-Monooxygenase [Acinetobacter Sp. Ab116925]	KAA2293165.1
Alkane 1-Monooxygenase [Acinetobacter Sp. Ab118710]	KAA2290580.1
Alkane 1-Monooxygenase [Acinetobacter Sp. Acnih1]	AUX89421.1
Alkane 1-Monooxygenase [Acinetobacter Sp. Acnih2]	WP_104442181.1
Alkane 1-Monooxygenase [Acinetobacter Sp. Acnih3]	POU23168.1
Alkane 1-Monooxygenase [Acinetobacter Sp. Acnih4]	POV79006.1
Alkane 1-Monooxygenase [Acinetobacter Sp. Ag1]	WP_046739627.1
Alkane 1-Monooxygenase [Acinetobacter Sp. Ag2]	WP_046760021.1
Alkane 1-Monooxygenase [Acinetobacter Sp. Akbs16]	PNW16705.1
Alkane 1-Monooxygenase [Acinetobacter Sp. Am]	WP_116760683.1
Alkane 1-Monooxygenase [Acinetobacter Sp. Anc 3781]	WP_131217557.1
Alkane 1-Monooxygenase [Acinetobacter Sp. Anc 3813]	WP_086213814.1
Alkane 1-Monooxygenase [Acinetobacter Sp. Anc 3832]	WP_086191447.1
Alkane 1-Monooxygenase [Acinetobacter Sp. Anc 3862]	WP_042862387.1
Alkane 1-Monooxygenase [Acinetobacter Sp. Anc 3880]	WP_005315748.1
Alkane 1-Monooxygenase [Acinetobacter Sp. Anc 3903]	WP_086175736.1
Alkane 1-Monooxygenase [Acinetobacter Sp. Anc 3929]	WP_005153850.1
Alkane 1-Monooxygenase [Acinetobacter Sp. Anc 4105]	WP_005188915.1
Alkane 1-Monooxygenase [Acinetobacter Sp. Anc 4169]	WP_086198243.1
Alkane 1-Monooxygenase [Acinetobacter Sp. Anc 4173]	WP_131325017.1
Alkane 1-Monooxygenase [Acinetobacter Sp. Anc 4177]	WP_131275592.1
Alkane 1-Monooxygenase [Acinetobacter Sp. Anc 4178]	WP_131323542.1
Alkane 1-Monooxygenase [Acinetobacter Sp. Anc 4204]	OTG58570.1
Alkane 1-Monooxygenase [Acinetobacter Sp. Anc 4216]	WP_131272821.1
Alkane 1-Monooxygenase [Acinetobacter Sp. Anc 4218]	WP_086197424.1
Alkane 1-Monooxygenase [Acinetobacter Sp. Anc 4249]	WP_131386381.1
Alkane 1-Monooxygenase [Acinetobacter Sp. Anc 4281]	WP_131271891.1
Alkane 1-Monooxygenase [Acinetobacter Sp. Anc 4470]	WP_086188974.1
Alkane 1-Monooxygenase [Acinetobacter Sp. Anc 4471]	WP_131319985.1
Alkane 1-Monooxygenase [Acinetobacter Sp. Anc 4472]	WP_131269436.1
Alkane 1-Monooxygenase [Acinetobacter Sp. Anc 4648]	WP_086205986.1
Alkane 1-Monooxygenase [Acinetobacter Sp. Anc 4654]	WP_086166382.1
Alkane 1-Monooxygenase [Acinetobacter Sp. Anc 4655]	OTG70769.1
Alkane 1-Monooxygenase [Acinetobacter Sp. Anc 4779]	WP_131364514.1
Alkane 1-Monooxygenase [Acinetobacter Sp. Anc 4862]	WP_131287274.1
Alkane 1-Monooxygenase [Acinetobacter Sp. Anc 4910]	TCB33731.1
Alkane 1-Monooxygenase [Acinetobacter Sp. Anc 4945]	WP_078191013.1
Alkane 1-Monooxygenase [Acinetobacter Sp. Anc 4973]	OTG97707.1
Alkane 1-Monooxygenase [Acinetobacter Sp. Anc 4999]	WP_086203799.1
Alkane 1-Monooxygenase [Acinetobacter Sp. Anc 5045]	WP_131260881.1
Alkane 1-Monooxygenase [Acinetobacter Sp. Anc 5054]	WP_086179155.1
Alkane 1-Monooxygenase [Acinetobacter Sp. Anc 5318]	PJI30768.1
Alkane 1-Monooxygenase [Acinetobacter Sp. Anc 5324]	WP_100328573.1
Alkane 1-Monooxygenase [Acinetobacter Sp. Anc 5347]	PJI32703.1
Alkane 1-Monooxygenase [Acinetobacter Sp. Anc 5600]	OOV81079.1
Alkane 1-Monooxygenase [Acinetobacter Sp. B51(2017)]	WP_122901316.1
Alkane 1-Monooxygenase [Acinetobacter Sp. Bigb0102]	WP_123774094.1
Alkane 1-Monooxygenase [Acinetobacter Sp. Bmw17]	WP_062035437.1
Alkane 1-Monooxygenase [Acinetobacter Sp. Bs1]	OYP75084.1
Alkane 1-Monooxygenase [Acinetobacter Sp. C15]	KOR16185.1
Alkane 1-Monooxygenase [Acinetobacter Sp. C16S1]	WP_150026175.1
Alkane 1-Monooxygenase [Acinetobacter Sp. Cfcc 10889]	WP_111859159.1
Alkane 1-Monooxygenase [Acinetobacter Sp. Cfcc 11171]	WP_111884311.1
Alkane 1-Monooxygenase [Acinetobacter Sp. Cip 101966]	WP_005262783.1
Alkane 1-Monooxygenase [Acinetobacter Sp. Cip 102129]	WP_004759734.1
Alkane 1-Monooxygenase [Acinetobacter Sp. Cip 102637]	WP_004798773.1
Alkane 1-Monooxygenase [Acinetobacter Sp. Cip 110321]	WP_032882257.1
Alkane 1-Monooxygenase [Acinetobacter Sp. Cip 51.11]	WP_005246140.1
Alkane 1-Monooxygenase [Acinetobacter Sp. Cip 53.82]	ENW90822.1
Alkane 1-Monooxygenase [Acinetobacter Sp. Cip 56.2]	WP_004807392.1
Alkane 1-Monooxygenase [Acinetobacter Sp. Cip 64.2]	ENX15348.1
Alkane 1-Monooxygenase [Acinetobacter Sp. Cip 70.18]	ENX57864.1
Alkane 1-Monooxygenase [Acinetobacter Sp. Cip-A165]	WP_004670979.1
Alkane 1-Monooxygenase [Acinetobacter Sp. Cos3]	WP_023012484.1
Alkane 1-Monooxygenase [Acinetobacter Sp. Dut-2]	AMO40825.1
Alkane 1-Monooxygenase [Acinetobacter Sp. Ekm10A]	KAF6710667.1
Alkane 1-Monooxygenase [Acinetobacter Sp. Etr1]	KEC86203.1
Alkane 1-Monooxygenase [Acinetobacter Sp. Fdaargos_131]	PNN11267.1
Alkane 1-Monooxygenase [Acinetobacter Sp. Fdaargos_493]	AYX97046.1
Alkane 1-Monooxygenase [Acinetobacter Sp. Fdaargos_494]	AYX94269.1
Alkane 1-Monooxygenase [Acinetobacter Sp. Fdaargos_495]	RSC69701.1
Alkane 1-Monooxygenase [Acinetobacter Sp. Fdaargos_558]	RSC52410.1
Alkane 1-Monooxygenase [Acinetobacter Sp. Fdaargos_559]	RSF47138.1
Alkane 1-Monooxygenase [Acinetobacter Sp. Fdaargos_560]	AYY17149.1
Alkane 1-Monooxygenase [Acinetobacter Sp. Gg2]	WP_019457440.1
Alkane 1-Monooxygenase [Acinetobacter Sp. Gwc1_38_13]	OFW43010.1
Alkane 1-Monooxygenase [Acinetobacter Sp. Ha]	WP_008307419.1
Alkane 1-Monooxygenase [Acinetobacter Sp. Hr7]	WP_034588321.1
Alkane 1-Monooxygenase [Acinetobacter Sp. Jw]	RFF24934.1
Alkane 1-Monooxygenase [Acinetobacter Sp. Ku 011Th]	TDM66133.1
Alkane 1-Monooxygenase [Acinetobacter Sp. Ku 013Th]	TDM66968.1
Alkane 1-Monooxygenase [Acinetobacter Sp. Lct-H3]	OIJ36347.1
Alkane 1-Monooxygenase [Acinetobacter Sp. Leaf130]	WP_056478762.1
Alkane 1-Monooxygenase [Acinetobacter Sp. Lmb-5]	WP_060465714.1
Alkane 1-Monooxygenase [Acinetobacter Sp. Logew2-3]	WP_099339041.1
Alkane 1-Monooxygenase [Acinetobacter Sp. Marseille-P8049]	WP_130804750.1
Alkane 1-Monooxygenase [Acinetobacter Sp. Mf4640]	WP_078389744.1
Alkane 1-Monooxygenase [Acinetobacter Sp. Mf4642]	WP_078425635.1
Alkane 1-Monooxygenase [Acinetobacter Sp. Mn12]	WP_033133065.1
Alkane 1-Monooxygenase [Acinetobacter Sp. Neb149]	QJB48723.1
Alkane 1-Monooxygenase [Acinetobacter Sp. Neg1]	WP_047428141.1
Alkane 1-Monooxygenase [Acinetobacter Sp. Niph 1847]	WP_005231006.1
Alkane 1-Monooxygenase [Acinetobacter Sp. Niph 1867]	WP_005212871.1
Alkane 1-Monooxygenase [Acinetobacter Sp. Niph 2100]	WP_005294948.1
Alkane 1-Monooxygenase [Acinetobacter Sp. Niph 2168]	ENX22359.1
Alkane 1-Monooxygenase [Acinetobacter Sp. Niph 236]	ENU26928.1
Alkane 1-Monooxygenase [Acinetobacter Sp. Niph 284]	WP_005160294.1
Alkane 1-Monooxygenase [Acinetobacter Sp. Niph 298]	WP_005197475.1
Alkane 1-Monooxygenase [Acinetobacter Sp. Niph 3623]	ENX37936.1
Alkane 1-Monooxygenase [Acinetobacter Sp. Niph 542]	WP_005304832.1
Alkane 1-Monooxygenase [Acinetobacter Sp. Niph 758]	WP_004772680.1
Alkane 1-Monooxygenase [Acinetobacter Sp. Niph 817]	ENV02880.1
Alkane 1-Monooxygenase [Acinetobacter Sp. Niph 899]	WP_004785523.1
Alkane 1-Monooxygenase [Acinetobacter Sp. Nrrl B-65365]	WP_062846221.1
Alkane 1-Monooxygenase [Acinetobacter Sp. P8-3-8]	WP_010112575.1
Alkane 1-Monooxygenase [Acinetobacter Sp. Rf14B]	WP_151204392.1
Alkane 1-Monooxygenase [Acinetobacter Sp. Rf15A]	TSH73144.1
Alkane 1-Monooxygenase [Acinetobacter Sp. Rf15B]	TSI16243.1
Alkane 1-Monooxygenase [Acinetobacter Sp. Rit592]	RDC51648.1
Alkane 1-Monooxygenase [Acinetobacter Sp. Root1280]	KQX03435.1
Alkane 1-Monooxygenase [Acinetobacter Sp. Ruh2624]	EEW98435.1
Alkane 1-Monooxygenase [Acinetobacter Sp. S131434]	RFU09658.1
Alkane 1-Monooxygenase [Acinetobacter Sp. Sh024]	EFF87132.1
Alkane 1-Monooxygenase [Acinetobacter Sp. Sm1B]	RAZ04878.1
Alkane 1-Monooxygenase [Acinetobacter Sp. Swac5]	WP_117006723.1
Alkane 1-Monooxygenase [Acinetobacter Sp. Swac57]	RGD90596.1
Alkane 1-Monooxygenase [Acinetobacter Sp. Swby1]	WP_104852072.1
Alkane 1-Monooxygenase [Acinetobacter Sp. Tgl-Y2]	AMW78951.1
Alkane 1-Monooxygenase [Acinetobacter Sp. Tth0-4]	WP_053577830.1
Alkane 1-Monooxygenase [Acinetobacter Sp. Tum15071]	WP_151716469.1
Alkane 1-Monooxygenase [Acinetobacter Sp. V2]	WP_049837794.1
Alkane 1-Monooxygenase [Acinetobacter Sp. Ver3]	EZQ12399.1
Alkane 1-Monooxygenase [Acinetobacter Sp. Vt 511]	KMV00912.1
Alkane 1-Monooxygenase [Acinetobacter Sp. Wc-323]	WP_009515689.1
Alkane 1-Monooxygenase [Acinetobacter Sp. Wcha29]	WP_087545906.1
Alkane 1-Monooxygenase [Acinetobacter Sp. Wcha39]	WP_087548295.1
Alkane 1-Monooxygenase [Acinetobacter Sp. Wcha45]	WP_087537069.1
Alkane 1-Monooxygenase [Acinetobacter Sp. Wcha55]	WP_087528638.1
Alkane 1-Monooxygenase [Acinetobacter Sp. Wchac010034]	WP_068910110.1
Alkane 1-Monooxygenase [Acinetobacter Sp. Wchac010052]	WP_087550194.1
Alkane 1-Monooxygenase [Acinetobacter Sp. Wchac060005]	RLL23459.1
Alkane 1-Monooxygenase [Acinetobacter Sp. Wchac060006]	RZG60971.1
Alkane 1-Monooxygenase [Acinetobacter Sp. Wchac060007]	RKG44696.1
Alkane 1-Monooxygenase [Acinetobacter Sp. Wchac060012]	WP_120403583.1
Alkane 1-Monooxygenase [Acinetobacter Sp. Wchac060025]	WP_130117417.1
Alkane 1-Monooxygenase [Acinetobacter Sp. Wchac060033]	WP_130113061.1
Alkane 1-Monooxygenase [Acinetobacter Sp. Wchac060042]	WP_110974907.1
Alkane 1-Monooxygenase [Acinetobacter Sp. Wchac060115]	WP_120385085.1
Alkane 1-Monooxygenase [Acinetobacter Sp. Yr461]	WP_092707897.1
Alkane 1-Monooxygenase [Acinetobacter Sp. Yt-02]	WP_096900854.1
Alkane 1-Monooxygenase [Acinetobacter Sp.]	TXJ10156.1
Alkane 1-Monooxygenase [Acinetobacter Stercoris]	WP_121974736.1
Alkane 1-Monooxygenase [Acinetobacter Tandoii Dsm 14970 = Cip 107469]	EOR05933.1
Alkane 1-Monooxygenase [Acinetobacter Tandoii]	WP_151504595.1
Alkane 1-Monooxygenase [Acinetobacter Tjernbergiae Dsm 14971 = Cip 107465]	ESK56380.1
Alkane 1-Monooxygenase [Acinetobacter Tjernbergiae]	WP_018679953.1
Alkane 1-Monooxygenase [Acinetobacter Towneri Dsm 14962 = Cip 107472]	ENV69894.1
Alkane 1-Monooxygenase [Acinetobacter Towneri]	WP_136144506.1
Alkane 1-Monooxygenase [Acinetobacter Ursingii Anc 3649]	ENV79080.1
Alkane 1-Monooxygenase [Acinetobacter Ursingii Dsm 16037 = Cip 107286]	ENV77022.1
Alkane 1-Monooxygenase [Acinetobacter Ursingii Niph 706]	ENX47991.1
Alkane 1-Monooxygenase [Acinetobacter Ursingii]	WP_151825519.1
Alkane 1-Monooxygenase [Acinetobacter Venetianus Rag-1 = Cip 110063]	ENV37027.1
Alkane 1-Monooxygenase [Acinetobacter Venetianus]	WP_130134111.1
Alkane 1-Monooxygenase [Acinetobacter Wanghuae]	WP_153371524.1
Alkane 1-Monooxygenase [Acinetobacter Wuhouensis]	WP_087551837.1
Alkane 1-Monooxygenase [Actibacterium Atlanticum]	WP_035250142.1
Alkane 1-Monooxygenase [Actibacterium Mucosum Kctc 23349]	KAJ57446.1
Alkane 1-Monooxygenase [Actibacterium Mucosum]	WP_035255791.1
Alkane 1-Monooxygenase [Actibacterium Pelagium]	WP_095594369.1
Alkane 1-Monooxygenase [Actibacterium Ureilyticum]	WP_095588704.1
Alkane 1-Monooxygenase [Actinobacteria Bacterium]	TML97537.1
Alkane 1-Monooxygenase [Actinocorallia Herbida]	WP_123667852.1
Alkane 1-Monooxygenase [Actinocorallia Populi]	WP_106400963.1
Alkane 1-Monooxygenase [Actinokineospora Alba]	TDP70600.1
Alkane 1-Monooxygenase [Actinomadura Craniellae]	WP_111863628.1
Alkane 1-Monooxygenase [Actinomadura Geliboluensis]	WP_138635775.1
Alkane 1-Monooxygenase [Actinomadura Latina]	WP_067634951.1
Alkane 1-Monooxygenase [Actinomadura Oligospora]	WP_051467817.1
Alkane 1-Monooxygenase [Actinomadura Sp. Rb68]	WP_153540034.1
Alkane 1-Monooxygenase [Actinomycetospora Chiangmaiensis]	WP_018331292.1
Alkane 1-Monooxygenase [Actinomycetospora Cinnamomea]	WP_116711415.1
Alkane 1-Monooxygenase [Actinomycetospora Succinea]	WP_133829039.1
Alkane 1-Monooxygenase [Actinoplanes Awajinensis Subsp. Mycoplanecinus]	KUL22387.1
Alkane 1-Monooxygenase [Actinoplanes Italicus]	WP_106318815.1
Alkane 1-Monooxygenase [Actinoplanes Missouriensis]	WP_014442976.1
Alkane 1-Monooxygenase [Actinoplanes Regularis]	WP_089293553.1
Alkane 1-Monooxygenase [Actinoplanes Sp. Se50]	ATO84195.1
Alkane 1-Monooxygenase [Actinoplanes Sp. Se50/110]	SLM01605.1
Alkane 1-Monooxygenase [Actinoplanes Teichomyceticus]	WP_122982222.1
Alkane 1-Monooxygenase [Aeromicrobium Erythreum]	ALX04043.1
Alkane 1-Monooxygenase [Aeromicrobium Fastidiosum]	WP_129179383.1
Alkane 1-Monooxygenase [Aeromicrobium Ginsengisoli]	WP_149688494.1
Alkane 1-Monooxygenase [Aeromicrobium Sp. 592]	AWB91386.1
Alkane 1-Monooxygenase [Aeromicrobium Sp. A1-2]	WP_118396239.1
Alkane 1-Monooxygenase [Aeromicrobium Sp. Leaf245]	KQO41954.1
Alkane 1-Monooxygenase [Aeromicrobium Sp. Leaf272]	KQP27264.1
Alkane 1-Monooxygenase [Aeromicrobium Sp. Leaf289]	KQP77306.1
Alkane 1-Monooxygenase [Aeromicrobium Sp. Leaf291]	KQP81318.1
Alkane 1-Monooxygenase [Aeromicrobium Sp. Mf47]	QGG42399.1
Alkane 1-Monooxygenase [Aeromicrobium Sp. Root236]	WP_056403194.1
Alkane 1-Monooxygenase [Aeromicrobium Sp. Root344]	KQV75627.1
Alkane 1-Monooxygenase [Aeromicrobium Sp. Root472D3]	WP_056612396.1
Alkane 1-Monooxygenase [Aeromicrobium Sp. Root495]	WP_056287574.1
Alkane 1-Monooxygenase [Aeromicrobium Sp. S592]	TGN30683.1
Alkane 1-Monooxygenase [Aeromicrobium Terrae]	WP_147684499.1
Alkane 1-Monooxygenase [Aestuariibacter Salexigens]	WP_051275250.1
Alkane 1-Monooxygenase [Aestuariivita Boseongensis]	WP_050931019.1
Alkane 1-Monooxygenase [Agitococcus Lubricus]	WP_107865797.1
Alkane 1-Monooxygenase [Albidovulum Inexpectatum]	WP_104072532.1
Alkane 1-Monooxygenase [Albidovulum Xiamenense]	WP_092501096.1
Alkane 1-Monooxygenase [Alcanivorax Borkumensis Sk2]	CAL18155.1
Alkane 1-Monooxygenase [Alcanivorax Borkumensis]	OJH07701.1
Alkane 1-Monooxygenase [Alcanivorax Dieselolei]	WP_041717841.1
Alkane 1-Monooxygenase [Alcanivorax Gelatiniphagus]	WP_138773715.1
Alkane 1-Monooxygenase [Alcanivorax Hongdengensis A-11-3]	EKF76059.1
Alkane 1-Monooxygenase [Alcanivorax Hongdengensis]	WP_008928810.1
Alkane 1-Monooxygenase [Alcanivorax Indicus]	WP_111657787.1
Alkane 1-Monooxygenase [Alcanivorax Jadensis T9]	KGD59775.1
Alkane 1-Monooxygenase [Alcanivorax Jadensis]	WP_035250429.1
Alkane 1-Monooxygenase [Alcanivorax Mobilis]	WP_101674756.1
Alkane 1-Monooxygenase [Alcanivorax Nanhaiticus]	WP_035235064.1
Alkane 1-Monooxygenase [Alcanivorax Pacificus W11-5]	AJD48670.1
Alkane 1-Monooxygenase [Alcanivorax Pacificus]	WP_035204680.1
Alkane 1-Monooxygenase [Alcanivorax Profundi]	RJG19386.1
Alkane 1-Monooxygenase [Alcanivorax Sp. 24]	WP_133491703.1
Alkane 1-Monooxygenase [Alcanivorax Sp. 97Co-5]	EUC70824.1
Alkane 1-Monooxygenase [Alcanivorax Sp. 97Co-6]	PKG02348.1
Alkane 1-Monooxygenase [Alcanivorax Sp. Dsm 26293]	WP_103917888.1
Alkane 1-Monooxygenase [Alcanivorax Sp. Dsm 26295]	WP_142949844.1
Alkane 1-Monooxygenase [Alcanivorax Sp. Ea2]	RED61330.1
Alkane 1-Monooxygenase [Alcanivorax Sp. Hi0003]	KZX66831.1
Alkane 1-Monooxygenase [Alcanivorax Sp. Hi0007]	KZX72370.1
Alkane 1-Monooxygenase [Alcanivorax Sp. Hi0011]	KZX85763.1
Alkane 1-Monooxygenase [Alcanivorax Sp. Hi0013]	KZX86786.1
Alkane 1-Monooxygenase [Alcanivorax Sp. Hi0033]	KZY11478.1
Alkane 1-Monooxygenase [Alcanivorax Sp. Hi0035]	KZY19626.1
Alkane 1-Monooxygenase [Alcanivorax Sp. Hi0044]	KZY35843.1
Alkane 1-Monooxygenase [Alcanivorax Sp. Hi0083]	KZZ28610.1
Alkane 1-Monooxygenase [Alcanivorax Sp. Kx64203]	KYZ85884.1
Alkane 1-Monooxygenase [Alcanivorax Sp. N3-2A]	WP_089034378.1
Alkane 1-Monooxygenase [Alcanivorax Sp. Nap_24]	KXJ49069.1
Alkane 1-Monooxygenase [Alcanivorax Sp. Nbrc 101098]	BAP15615.1
Alkane 1-Monooxygenase [Alcanivorax Sp. Nbrc 102024]	WP_062815445.1
Alkane 1-Monooxygenase [Alcanivorax Sp. P2S70]	ERP89337.1
Alkane 1-Monooxygenase [Alcanivorax Sp. Pa15-N-34]	WP_153501751.1
Alkane 1-Monooxygenase [Alcanivorax Sp. Pn-3]	WP_022997337.1
Alkane 1-Monooxygenase [Alcanivorax Sp.]	TNC89992.1
Alkane 1-Monooxygenase [Alcanivorax Xenomutans]	WP_097058873.1
Alkane 1-Monooxygenase [Aldersonia Kunmingensis]	WP_084435972.1
Alkane 1-Monooxygenase [Algiphilus Aromaticivorans]	WP_052367604.1
Alkane 1-Monooxygenase [Algoriphagus Alkaliphilus]	WP_092730609.1
Alkane 1-Monooxygenase [Algoriphagus Antarcticus]	WP_086542843.1
Alkane 1-Monooxygenase [Algoriphagus Aquaeductus]	WP_111394069.1
Alkane 1-Monooxygenase [Algoriphagus Aquimaris]	TDK47212.1
Alkane 1-Monooxygenase [Algoriphagus Boritolerans Dsm 17298 = Jcm 18970]	SEG39873.1
Alkane 1-Monooxygenase [Algoriphagus Boritolerans]	WP_103926306.1
Alkane 1-Monooxygenase [Algoriphagus Boseongensis]	WP_133558267.1
Alkane 1-Monooxygenase [Algoriphagus Faecimaris]	WP_087939227.1
Alkane 1-Monooxygenase [Algoriphagus Hitonicola]	WP_092790538.1
Alkane 1-Monooxygenase [Algoriphagus Kandeliae]	WP_135068997.1
Alkane 1-Monooxygenase [Algoriphagus Lacus]	WP_119479643.1
Alkane 1-Monooxygenase [Algoriphagus Litoralis]	WP_111672476.1
Alkane 1-Monooxygenase [Algoriphagus Mannitolivorans]	WP_035468558.1
Alkane 1-Monooxygenase [Algoriphagus Marincola]	WP_026944642.1
Alkane 1-Monooxygenase [Algoriphagus Marinus]	WP_075352258.1
Alkane 1-Monooxygenase [Algoriphagus Ornithinivorans]	WP_091654725.1
Alkane 1-Monooxygenase [Algoriphagus Sanaruensis]	WP_067545790.1
Alkane 1-Monooxygenase [Algoriphagus Sp. Arw1R1]	WP_134202127.1
Alkane 1-Monooxygenase [Algoriphagus Sp. Hg1]	WP_144602304.1
Alkane 1-Monooxygenase [Aliiglaciecola Sp. M165]	TRY32573.1
Alkane 1-Monooxygenase [Aliikangiella Marina]	WP_142941799.1
Alkane 1-Monooxygenase [Aliiroseovarius Crassostreae]	WP_055193002.1
Alkane 1-Monooxygenase [Aliiroseovarius Halocynthiae]	WP_142854326.1
Alkane 1-Monooxygenase [Aliiroseovarius Marinus]	WP_133485385.1
Alkane 1-Monooxygenase [Aliiroseovarius Pelagivivens]	WP_108857952.1
Alkane 1-Monooxygenase [Aliiroseovarius Sediminilitoris]	WP_091431380.1
Alkane 1-Monooxygenase [Aliishimia Ponticola]	WP_136462203.1
Alkane 1-Monooxygenase [Alkalilacustris Brevis]	WP_114964818.1
Alkane 1-Monooxygenase [Alkalimonas Amylolytica]	WP_091341147.1
Alkane 1-Monooxygenase [Alkanindiges Hydrocarboniclasticus]	WP_076878807.1
Alkane 1-Monooxygenase [Alkanindiges Illinoisensis]	WP_134243653.1
Alkane 1-Monooxygenase [Alphaproteobacteria Bacterium Hgw-Alphaproteobacteria-1]	PKQ13460.1
Alkane 1-Monooxygenase [Alphaproteobacteria Bacterium Hgw-Alphaproteobacteria-2]	PKP85194.1
Alkane 1-Monooxygenase [Alphaproteobacteria Bacterium Hgw-Alphaproteobacteria-4]	PKP71344.1
Alkane 1-Monooxygenase [Alphaproteobacteria Bacterium]	TNE66692.1
Alkane 1-Monooxygenase [Alteromonas Facilis]	WP_100642933.1
Alkane 1-Monooxygenase [Alteromonas Flava]	WP_100658270.1
Alkane 1-Monooxygenase [Alteromonas Macleodii]	WP_156087426.1
Alkane 1-Monooxygenase [Alteromonas Sediminis]	WP_124026901.1
Alkane 1-Monooxygenase [Alteromonas Sp. Kul154]	GFD96546.1
Alkane 1-Monooxygenase [Alteromonas Sp. Kul156]	GFE02379.1
Alkane 1-Monooxygenase [Alteromonas Sp. Kul17]	GEA01805.1
Alkane 1-Monooxygenase [Amantichitinum Ursilacus]	WP_152969306.1
Alkane 1-Monooxygenase [Amnimonas Aquatica]	WP_105193194.1
Alkane 1-Monooxygenase [Amycolatopsis Alba Dsm 44262]	OXM47136.1
Alkane 1-Monooxygenase [Amycolatopsis Azurea Dsm 43854]	OOC01716.1
Alkane 1-Monooxygenase [Amycolatopsis Coloradensis]	OLZ51325.1
Alkane 1-Monooxygenase [Amycolatopsis Decaplanina Dsm 44594]	EME62561.1
Alkane 1-Monooxygenase [Amycolatopsis Keratiniphila Subsp. Keratiniphila]	ONF73421.1
Alkane 1-Monooxygenase [Amycolatopsis Keratiniphila Subsp. Nogabecina]	OLZ61843.1
Alkane 1-Monooxygenase [Amycolatopsis Keratiniphila]	SDU62704.1
Alkane 1-Monooxygenase [Amycolatopsis Lurida Nrrl 2430]	KFU77327.1
Alkane 1-Monooxygenase [Amycolatopsis Lurida]	SEB35498.1
Alkane 1-Monooxygenase [Amycolatopsis Marina]	SFB64298.1
Alkane 1-Monooxygenase [Amycolatopsis Mediterranei Rb]	AGT86972.1
Alkane 1-Monooxygenase [Amycolatopsis Mediterranei S699]	AFO79844.1
Alkane 1-Monooxygenase [Amycolatopsis Mediterranei U32]	ADJ48133.1
Alkane 1-Monooxygenase [Amycolatopsis Mediterranei]	KDU87080.1
Alkane 1-Monooxygenase [Amycolatopsis Niigatensis]	PKV94213.1
Alkane 1-Monooxygenase [Amycolatopsis Orientalis]	ANN18031.1
Alkane 1-Monooxygenase [Amycolatopsis Panacis]	RJQ83667.1
Alkane 1-Monooxygenase [Amycolatopsis Pretoriensis]	SEF32684.1
Alkane 1-Monooxygenase [Amycolatopsis Regifaucium]	KZB86126.1
Alkane 1-Monooxygenase [Amycolatopsis Rhizosphaerae]	TVT53195.1
Alkane 1-Monooxygenase [Amycolatopsis Rifamycinica]	KDN23704.1
Alkane 1-Monooxygenase [Amycolatopsis Rubida]	SFO70888.1
Alkane 1-Monooxygenase [Amycolatopsis Saalfeldensis]	SEP47287.1
Alkane 1-Monooxygenase [Amycolatopsis Sp. Aa4]	ATY14948.1
Alkane 1-Monooxygenase [Amycolatopsis Sp. Bja-103]	PNE17257.1
Alkane 1-Monooxygenase [Amycolatopsis Sp. Mjm2582]	KFZ81788.1
Alkane 1-Monooxygenase [Amycolatopsis Sulphurea]	PFG49097.1
Alkane 1-Monooxygenase [Amycolatopsis Thailandensis]	OXM51403.1
Alkane 1-Monooxygenase [Amycolatopsis Tolypomycina]	SED26197.1
Alkane 1-Monooxygenase [Amycolatopsis Vancoresmycina Dsm 44592]	EOD65641.1
Alkane 1-Monooxygenase [Amycolatopsis Xylanica]	WP_091290699.1
Alkane 1-Monooxygenase [Amylibacter Cionae]	WP_101655088.1
Alkane 1-Monooxygenase [Amylibacter Kogurei]	WP_099594386.1
Alkane 1-Monooxygenase [Amylibacter Sp. Sfdw26]	WP_152142126.1
Alkane 1-Monooxygenase [Antarctobacter Heliothermus]	WP_094036410.1
Alkane 1-Monooxygenase [Aquabacterium Commune]	WP_133610540.1
Alkane 1-Monooxygenase [Aquabacterium Parvum]	WP_058089365.1
Alkane 1-Monooxygenase [Aquabacterium Sp. Kmb7]	WP_130967511.1
Alkane 1-Monooxygenase [Aquabacterium Sp. Nj1]	WP_052162657.1
Alkane 1-Monooxygenase [Aquabacterium Sp. Sjq9]	RRR99948.1
Alkane 1-Monooxygenase [Aquabacterium Sp.]	TXI99446.1
Alkane 1-Monooxygenase [Aquicella Siphonis]	WP_148338885.1
Alkane 1-Monooxygenase [Aquicoccus Porphyridii]	WP_111368715.1
Alkane 1-Monooxygenase [Aquiflexum Aquatile]	WP_113925829.1
Alkane 1-Monooxygenase [Aquiflexum Balticum Dsm 16537]	SMD43696.1
Alkane 1-Monooxygenase [Aquiflexum Balticum]	WP_084120569.1
Alkane 1-Monooxygenase [Aquimarina Agarilytica]	WP_010178519.1
Alkane 1-Monooxygenase [Aquimarina Amphilecti]	WP_091406498.1
Alkane 1-Monooxygenase [Aquimarina Atlantica]	WP_034240370.1
Alkane 1-Monooxygenase [Aquimarina Brevivitae]	WP_130285179.1
Alkane 1-Monooxygenase [Aquimarina Latercula]	WP_027394503.1
Alkane 1-Monooxygenase [Aquimarina Macrocephali]	WP_024768608.1
Alkane 1-Monooxygenase [Aquimarina Megaterium]	WP_025666125.1
Alkane 1-Monooxygenase [Aquimarina Pacifica]	WP_025744055.1
Alkane 1-Monooxygenase [Aquimarina Sediminis]	WP_103069082.1
Alkane 1-Monooxygenase [Aquimarina Sp. Ad1]	WP_118388328.1
Alkane 1-Monooxygenase [Aquimarina Sp. Ad10]	WP_118504245.1
Alkane 1-Monooxygenase [Aquimarina Sp. Aq107]	WP_108804611.1
Alkane 1-Monooxygenase [Aquimarina Sp. Aq78]	WP_106793698.1
Alkane 1-Monooxygenase [Aquimarina Sp. Au119]	WP_109436243.1
Alkane 1-Monooxygenase [Aquimarina Sp. Au474]	WP_109302048.1
Alkane 1-Monooxygenase [Aquimarina Sp. Au58]	WP_109098873.1
Alkane 1-Monooxygenase [Aquimarina Sp. Bl5]	WP_118459728.1
Alkane 1-Monooxygenase [Aquimarina Sp. Mar_2010_214]	WP_101445818.1
Alkane 1-Monooxygenase [Aquimarina Sp. Rz0]	WP_149623451.1
Alkane 1-Monooxygenase [Aquimixticola Soesokkakensis]	WP_085838054.1
Alkane 1-Monooxygenase [Aquimonas Voraii]	WP_091241719.1
Alkane 1-Monooxygenase [Arenicella Xantha]	WP_113954736.1
Alkane 1-Monooxygenase [Arenimonas Donghaensis]	WP_084696066.1
Alkane 1-Monooxygenase [Arenimonas Malthae]	WP_043805287.1
Alkane 1-Monooxygenase [Arenimonas Metalli]	WP_034215172.1
Alkane 1-Monooxygenase [Arenimonas Oryziterrae]	WP_155844807.1
Alkane 1-Monooxygenase [Arenimonas Sp. 3729K]	WP_149859852.1
Alkane 1-Monooxygenase [Arenimonas Terrae]	WP_139446365.1
Alkane 1-Monooxygenase [Arenitalea Lutea]	WP_019387982.1
Alkane 1-Monooxygenase [Aromatoleum Toluclasticum]	WP_018990728.1
Alkane 1-Monooxygenase [Arsukibacterium Ikkense]	WP_046559113.1
Alkane 1-Monooxygenase [Arsukibacterium Sp. Mj3]	WP_046554203.1
Alkane 1-Monooxygenase [Arthrobacter Sp. Slbn-53]	WP_141869099.1
Alkane 1-Monooxygenase [Ascidiaceihabitans Donghaensis]	WP_108829880.1
Alkane 1-Monooxygenase [Aureicoccus Marinus]	WP_105000382.1
Alkane 1-Monooxygenase [Aureitalea Marina]	WP_104813406.1
Alkane 1-Monooxygenase [Bacterioplanes Sanyensis]	WP_094060807.1
Alkane 1-Monooxygenase [Bacterium (Candidatus Blackallbacteria) Cg13_Big_Fil_Rev_8_21_14_2_50_49_14]	PIW47778.1
Alkane 1-Monooxygenase [Bacterium (Candidatus Blackallbacteria) Cg17_Big_Fil_Post_Rev_8_21_14_2_50_48_46]	PIW15793.1
Alkane 1-Monooxygenase [Bacterium (Candidatus Blackallbacteria) Cg18_Big_Fil_Wc_8_21_14_2_50_49_26]	PIQ25534.1
Alkane 1-Monooxygenase [Bacterium 336/3]	KOY86802.1
Alkane 1-Monooxygenase [Bacterium Tmed144]	RPH03252.1
Alkane 1-Monooxygenase [Bacterium Tmed46]	RPH03772.1
Alkane 1-Monooxygenase [Bacterium]	RZP29782.1
Alkane 1-Monooxygenase [Bacteroidetes Bacterium Adurb.Bina245]	OPZ16596.1
Alkane 1-Monooxygenase [Bacteroidetes Bacterium B1(2017)]	OYU94056.1
Alkane 1-Monooxygenase [Bacteroidetes Bacterium Hgw-Bacteroidetes-2]	PKP25036.1
Alkane 1-Monooxygenase [Bacteroidetes Bacterium Med-G13]	PDH48080.1
Alkane 1-Monooxygenase [Bacteroidetes Bacterium Scgc Aaa795-G10]	PWH10961.1
Alkane 1-Monooxygenase [Bacteroidetes Bacterium Sw_11_45_7]	PSR04019.1
Alkane 1-Monooxygenase [Bacteroidetes Bacterium]	TNF73184.1
Alkane 1-Monooxygenase [Balneola Sp.]	RNC86145.1
Alkane 1-Monooxygenase [Balneolaceae Bacterium]	TVQ11468.1
Alkane 1-Monooxygenase [Bdellovibrio Bacteriovorus Hd100]	CAE80032.1
Alkane 1-Monooxygenase [Bdellovibrio Bacteriovorus Str. Tiberius]	AFY01838.1
Alkane 1-Monooxygenase [Bdellovibrio Bacteriovorus]	WP_088565087.1
Alkane 1-Monooxygenase [Bdellovibrionales Bacterium Cg11_Big_Fil_Rev_8_21_14_0_20_38_13]	PIR28541.1
Alkane 1-Monooxygenase [Bdellovibrionales Bacterium Cg12_Big_Fil_Rev_8_21_14_0_65_38_15]	PIQ56816.1
Alkane 1-Monooxygenase [Bdellovibrionales Bacterium Cg22_Combo_Cg10-13_8_21_14_All_38_13]	PIP89443.1
Alkane 1-Monooxygenase [Belliella Baltica]	WP_014774037.1
Alkane 1-Monooxygenase [Belliella Buryatensis]	WP_089236969.1
Alkane 1-Monooxygenase [Belliella Pelovolcani]	WP_076502409.1
Alkane 1-Monooxygenase [Bermanella Marisrubri]	WP_040297944.1
Alkane 1-Monooxygenase [Bermanella Sp. 47_1433_Sub80_T6]	OUR62401.1
Alkane 1-Monooxygenase [Beta Proteobacterium Aap99]	KPF69268.1
Alkane 1-Monooxygenase [Betaproteobacteria Bacterium Hgw-Betaproteobacteria-3]	PKO42081.1
Alkane 1-Monooxygenase [Betaproteobacteria Bacterium]	TMH89280.1
Alkane 1-Monooxygenase [Bizionia Echini]	WP_092206768.1
Alkane 1-Monooxygenase [Bizionia Myxarmorum]	WP_148402466.1
Alkane 1-Monooxygenase [Boseongicola Aestuarii]	WP_093973223.1
Alkane 1-Monooxygenase [Boseongicola Sp. Ccm32]	WP_135373354.1
Alkane 1-Monooxygenase [Boseongicola Sp. Hy14]	WP_148379862.1
Alkane 1-Monooxygenase [Bradymonadales Bacterium V1718]	QED26791.1
Alkane 1-Monooxygenase [Bradyrhizobiaceae Bacterium Parb1]	OYU87635.1
Alkane 1-Monooxygenase [Bradyrhizobium Elkanii]	WP_038385867.1
Alkane 1-Monooxygenase [Bradyrhizobium Embrapense]	WP_050405597.1
Alkane 1-Monooxygenase [Bradyrhizobium Erythrophlei]	WP_092114920.1
Alkane 1-Monooxygenase [Bradyrhizobium Ivorense]	WP_139862868.1
Alkane 1-Monooxygenase [Bradyrhizobium Macuxiense]	WP_146985421.1
Alkane 1-Monooxygenase [Bradyrhizobium Mercantei]	WP_076858193.1
Alkane 1-Monooxygenase [Bradyrhizobium Pachyrhizi]	WP_057015826.1
Alkane 1-Monooxygenase [Bradyrhizobium Sp. 6(2017)]	QIG92659.1
Alkane 1-Monooxygenase [Bradyrhizobium Sp. Bl]	WP_021075777.1
Alkane 1-Monooxygenase [Bradyrhizobium Sp. C9]	WP_097675137.1
Alkane 1-Monooxygenase [Bradyrhizobium Sp. Ccbau 21365]	QOZ18196.1
Alkane 1-Monooxygenase [Bradyrhizobium Sp. Cch5-F6]	WP_061026539.1
Alkane 1-Monooxygenase [Bradyrhizobium Sp. Dfci-1]	ERF86596.1
Alkane 1-Monooxygenase [Bradyrhizobium Sp. Mos004]	PSO25053.1
Alkane 1-Monooxygenase [Bradyrhizobium Sp. R5]	WP_092088976.1
Alkane 1-Monooxygenase [Bradyrhizobium Sp. Sk17]	AUC96462.1
Alkane 1-Monooxygenase [Bradyrhizobium Sp. Uasws1016]	OCX27240.1
Alkane 1-Monooxygenase [Bradyrhizobium Sp. Ufla 03-321]	OMI03666.1
Alkane 1-Monooxygenase [Bradyrhizobium Sp. Ufla03-84]	WP_095735051.1
Alkane 1-Monooxygenase [Bradyrhizobium Sp. Usda 3458]	WP_141340962.1
Alkane 1-Monooxygenase [Bradyrhizobium Tropiciagri]	WP_050420467.1
Alkane 1-Monooxygenase [Bradyrhizobium Viridifuturi]	WP_050625798.1
Alkane 1-Monooxygenase [Brevirhabdus Pacifica]	WP_083707767.1
Alkane 1-Monooxygenase [Burkholderia Ambifaria Ammd]	ABI86400.1
Alkane 1-Monooxygenase [Burkholderia Ambifaria Iop40-10]	EDT04837.1
Alkane 1-Monooxygenase [Burkholderia Ambifaria Mc40-6]	ACB63344.1
Alkane 1-Monooxygenase [Burkholderia Ambifaria Mex-5]	EDT44094.1
Alkane 1-Monooxygenase [Burkholderia Ambifaria]	WP_105831596.1
Alkane 1-Monooxygenase [Burkholderia Anthina]	WP_060965692.1
Alkane 1-Monooxygenase [Burkholderia Arboris]	VWC33961.1
Alkane 1-Monooxygenase [Burkholderia Cenocepacia Au 1054]	ABF75413.1
Alkane 1-Monooxygenase [Burkholderia Cenocepacia Hi2424]	ABK07733.1
Alkane 1-Monooxygenase [Burkholderia Cenocepacia Mc0-3]	ACA90118.1
Alkane 1-Monooxygenase [Burkholderia Cenocepacia]	WP_077234242.1
Alkane 1-Monooxygenase [Burkholderia Cepacia Atcc 25416]	QCY02540.1
Alkane 1-Monooxygenase [Burkholderia Cepacia Gg4]	AFQ48950.1
Alkane 1-Monooxygenase [Burkholderia Cepacia Jbk9]	ALX12683.1
Alkane 1-Monooxygenase [Burkholderia Cepacia]	WP_146253442.1
Alkane 1-Monooxygenase [Burkholderia Contaminans Ffh2055]	KKL38047.1
Alkane 1-Monooxygenase [Burkholderia Contaminans Lmg 23361]	KKL39940.1
Alkane 1-Monooxygenase [Burkholderia Contaminans]	WP_047850573.1
Alkane 1-Monooxygenase [Burkholderia Diffusa]	WP_151050998.1
Alkane 1-Monooxygenase [Burkholderia Dolosa Pc543]	ETP66136.1
Alkane 1-Monooxygenase [Burkholderia Dolosa]	AYZ96277.1
Alkane 1-Monooxygenase [Burkholderia Gladioli Pv. Gladioli]	AWY54492.1
Alkane 1-Monooxygenase [Burkholderia Gladioli]	WP_105859691.1
Alkane 1-Monooxygenase [Burkholderia Glumae Au6208]	QHE11429.1
Alkane 1-Monooxygenase [Burkholderia Glumae]	WP_153477335.1
Alkane 1-Monooxygenase [Burkholderia Humptydooensis]	KST73799.1
Alkane 1-Monooxygenase [Burkholderia Lata]	WP_122950335.1
Alkane 1-Monooxygenase [Burkholderia Latens]	WP_151065460.1
Alkane 1-Monooxygenase [Burkholderia Mallei Gb8 Horse 4]	EEP85025.1
Alkane 1-Monooxygenase [Burkholderia Mallei]	WP_120718456.1
Alkane 1-Monooxygenase [Burkholderia Metallica]	WP_107310939.1
Alkane 1-Monooxygenase [Burkholderia Multivorans Atcc 17616]	BAG42775.1
Alkane 1-Monooxygenase [Burkholderia Multivorans Cgd1]	EED98903.1
Alkane 1-Monooxygenase [Burkholderia Multivorans Cgd2]	EEE06106.1
Alkane 1-Monooxygenase [Burkholderia Multivorans Cgd2M]	EEE11440.1
Alkane 1-Monooxygenase [Burkholderia Multivorans R-20526]	KOE25636.1
Alkane 1-Monooxygenase [Burkholderia Multivorans]	WP_155823650.1
Alkane 1-Monooxygenase [Burkholderia Oklahomensis C6786]	KUY63673.1
Alkane 1-Monooxygenase [Burkholderia Oklahomensis Eo147]	KUY67551.1
Alkane 1-Monooxygenase [Burkholderia Oklahomensis]	WP_010116298.1
Alkane 1-Monooxygenase [Burkholderia Paludis]	WP_043301703.1
Alkane 1-Monooxygenase [Burkholderia Plantarii]	WP_055139015.1
Alkane 1-Monooxygenase [Burkholderia Pseudomallei Mshr338]	EQA88563.1
Alkane 1-Monooxygenase [Burkholderia Pseudomallei Mshr346]	ACQ96847.1
Alkane 1-Monooxygenase [Burkholderia Pseudomallei Mshr5855]	KEO69913.1
Alkane 1-Monooxygenase [Burkholderia Pseudomallei Mshr6137]	EXJ00604.1
Alkane 1-Monooxygenase [Burkholderia Pseudomallei]	WP_139902441.1
Alkane 1-Monooxygenase [Burkholderia Pseudomultivorans]	WP_060334535.1
Alkane 1-Monooxygenase [Burkholderia Puraquae]	WP_085039697.1
Alkane 1-Monooxygenase [Burkholderia Pyrrocinia]	WP_114176385.1
Alkane 1-Monooxygenase [Burkholderia Reimsis]	RBB36524.1
Alkane 1-Monooxygenase [Burkholderia Seminalis]	WP_069706115.1
Alkane 1-Monooxygenase [Burkholderia Singularis]	WP_089342358.1
Alkane 1-Monooxygenase [Burkholderia Sp. 117]	PNX26087.1
Alkane 1-Monooxygenase [Burkholderia Sp. 129]	PNX10785.1
Alkane 1-Monooxygenase [Burkholderia Sp. 136(2017)]	PNW96145.1
Alkane 1-Monooxygenase [Burkholderia Sp. 137]	PNX33624.1
Alkane 1-Monooxygenase [Burkholderia Sp. 28_3]	PZX06546.1
Alkane 1-Monooxygenase [Burkholderia Sp. 4M9327F10]	WP_137954339.1
Alkane 1-Monooxygenase [Burkholderia Sp. 9120]	WP_035557735.1
Alkane 1-Monooxygenase [Burkholderia Sp. A1]	WP_025101571.1
Alkane 1-Monooxygenase [Burkholderia Sp. A2]	OED09229.1
Alkane 1-Monooxygenase [Burkholderia Sp. A9]	WP_039321987.1
Alkane 1-Monooxygenase [Burkholderia Sp. Abcpw 11]	KVD48618.1
Alkane 1-Monooxygenase [Burkholderia Sp. Abcpw 14]	KVD77952.1
Alkane 1-Monooxygenase [Burkholderia Sp. Ad24]	ASL48051.1
Alkane 1-Monooxygenase [Burkholderia Sp. Au12872]	PRE57367.1
Alkane 1-Monooxygenase [Burkholderia Sp. Au15512]	OXI24051.1
Alkane 1-Monooxygenase [Burkholderia Sp. Au16482]	WP_089464609.1
Alkane 1-Monooxygenase [Burkholderia Sp. Au16741]	WP_089467907.1
Alkane 1-Monooxygenase [Burkholderia Sp. Au17325]	WP_089450095.1
Alkane 1-Monooxygenase [Burkholderia Sp. Au17457]	WP_089490771.1
Alkane 1-Monooxygenase [Burkholderia Sp. Au18528]	WP_099316165.1
Alkane 1-Monooxygenase [Burkholderia Sp. Au27893]	OXI62639.1
Alkane 1-Monooxygenase [Burkholderia Sp. Au28863]	OXI72642.1
Alkane 1-Monooxygenase [Burkholderia Sp. Au29985]	PUA78267.1
Alkane 1-Monooxygenase [Burkholderia Sp. Au31280]	WP_089488246.1
Alkane 1-Monooxygenase [Burkholderia Sp. Au31652]	WP_089430741.1
Alkane 1-Monooxygenase [Burkholderia Sp. Au33423]	WP_089445124.1
Alkane 1-Monooxygenase [Burkholderia Sp. Au33647]	OXJ04063.1
Alkane 1-Monooxygenase [Burkholderia Sp. Au33803]	OXJ02297.1
Alkane 1-Monooxygenase [Burkholderia Sp. Au4I]	WP_021163428.1
Alkane 1-Monooxygenase [Burkholderia Sp. Au6039]	OXJ19348.1
Alkane 1-Monooxygenase [Burkholderia Sp. Bdu18]	KWZ42557.1
Alkane 1-Monooxygenase [Burkholderia Sp. Bdu19]	KWZ45619.1
Alkane 1-Monooxygenase [Burkholderia Sp. Bdu5]	KVE36521.1
Alkane 1-Monooxygenase [Burkholderia Sp. Bdu6]	KVE49080.1
Alkane 1-Monooxygenase [Burkholderia Sp. Bdu8]	KVE48400.1
Alkane 1-Monooxygenase [Burkholderia Sp. Be12]	WP_105132439.1
Alkane 1-Monooxygenase [Burkholderia Sp. Be17]	WP_152855475.1
Alkane 1-Monooxygenase [Burkholderia Sp. Bp5365]	ALX42113.1
Alkane 1-Monooxygenase [Burkholderia Sp. Bp7605]	AOK29257.1
Alkane 1-Monooxygenase [Burkholderia Sp. Bp8977]	RQS74620.1
Alkane 1-Monooxygenase [Burkholderia Sp. Bp8989]	RQS45738.1
Alkane 1-Monooxygenase [Burkholderia Sp. Bp8990]	RQS38027.1
Alkane 1-Monooxygenase [Burkholderia Sp. Bp8991]	RQS08548.1
Alkane 1-Monooxygenase [Burkholderia Sp. Bp8994]	RQR98414.1
Alkane 1-Monooxygenase [Burkholderia Sp. Bp8995]	RQS27322.1
Alkane 1-Monooxygenase [Burkholderia Sp. Bp9010]	RQR89661.1
Alkane 1-Monooxygenase [Burkholderia Sp. Bp9011]	RQR80323.1
Alkane 1-Monooxygenase [Burkholderia Sp. Bp9015]	RQR71775.1
Alkane 1-Monooxygenase [Burkholderia Sp. Bp9016]	RQZ33943.1
Alkane 1-Monooxygenase [Burkholderia Sp. Bp9017]	RQZ26062.1
Alkane 1-Monooxygenase [Burkholderia Sp. Bp9099]	RQZ44373.1
Alkane 1-Monooxygenase [Burkholderia Sp. Bp9131]	RQR41123.1
Alkane 1-Monooxygenase [Burkholderia Sp. Bp9140]	RQR54980.1
Alkane 1-Monooxygenase [Burkholderia Sp. Bp9142]	RQR36808.1
Alkane 1-Monooxygenase [Burkholderia Sp. Fl-7-2-10-S1-D7]	WP_059680783.1
Alkane 1-Monooxygenase [Burkholderia Sp. Hi2500]	WP_089424734.1
Alkane 1-Monooxygenase [Burkholderia Sp. Hi2714]	OXJ38472.1
Alkane 1-Monooxygenase [Burkholderia Sp. Hi2761]	OXJ26858.1
Alkane 1-Monooxygenase [Burkholderia Sp. Hi4860]	OXJ41554.1
Alkane 1-Monooxygenase [Burkholderia Sp. Ido3]	WP_096503627.1
Alkane 1-Monooxygenase [Burkholderia Sp. Jks000303]	WP_098549467.1
Alkane 1-Monooxygenase [Burkholderia Sp. Jp2-270]	WP_111017620.1
Alkane 1-Monooxygenase [Burkholderia Sp. K24]	KFX65519.1
Alkane 1-Monooxygenase [Burkholderia Sp. Kbs0801]	WP_138848128.1
Alkane 1-Monooxygenase [Burkholderia Sp. La-2-3-30-S1-D2]	WP_059605309.1
Alkane 1-Monooxygenase [Burkholderia Sp. Lk4]	KMN51623.1
Alkane 1-Monooxygenase [Burkholderia Sp. Ls-044]	WP_136469896.1
Alkane 1-Monooxygenase [Burkholderia Sp. Msh2]	KEZ06159.1
Alkane 1-Monooxygenase [Burkholderia Sp. Msmb0265]	KVG43154.1
Alkane 1-Monooxygenase [Burkholderia Sp. Msmb0856]	WP_059820214.1
Alkane 1-Monooxygenase [Burkholderia Sp. Msmb1072]	KVH59161.1
Alkane 1-Monooxygenase [Burkholderia Sp. Msmb1078Wgs]	WP_060033514.1
Alkane 1-Monooxygenase [Burkholderia Sp. Msmb1459Wgs]	KWO38432.1
Alkane 1-Monooxygenase [Burkholderia Sp. Msmb1498]	WP_059671495.1
Alkane 1-Monooxygenase [Burkholderia Sp. Msmb1552]	KVN05408.1
Alkane 1-Monooxygenase [Burkholderia Sp. Msmb1588]	KWZ56421.1
Alkane 1-Monooxygenase [Burkholderia Sp. Msmb1826]	WP_059824281.1
Alkane 1-Monooxygenase [Burkholderia Sp. Msmb1835]	WP_059836851.1
Alkane 1-Monooxygenase [Burkholderia Sp. Msmb2040]	KVG79996.1
Alkane 1-Monooxygenase [Burkholderia Sp. Msmb2041]	KVG97282.1
Alkane 1-Monooxygenase [Burkholderia Sp. Msmb2042]	KVG91920.1
Alkane 1-Monooxygenase [Burkholderia Sp. Msmb2157Wgs]	WP_060258872.1
Alkane 1-Monooxygenase [Burkholderia Sp. Msmb617Wgs]	AOK46572.1
Alkane 1-Monooxygenase [Burkholderia Sp. Nafp2/4-1B]	WP_121860625.1
Alkane 1-Monooxygenase [Burkholderia Sp. Nfacc33-1]	SFW18033.1
Alkane 1-Monooxygenase [Burkholderia Sp. Nfpp32]	SFX13095.1
Alkane 1-Monooxygenase [Burkholderia Sp. Nrf60-Bp8]	WP_059779582.1
Alkane 1-Monooxygenase [Burkholderia Sp. Ok233]	WP_097396557.1
Alkane 1-Monooxygenase [Burkholderia Sp. Rf2-Non_Bp3]	WP_059699431.1
Alkane 1-Monooxygenase [Burkholderia Sp. Rf4-Bp95]	WP_059690787.1
Alkane 1-Monooxygenase [Burkholderia Sp. Rf7-Non_Bp1]	KUY99414.1
Alkane 1-Monooxygenase [Burkholderia Sp. Rf7-Non_Bp4]	KUZ00251.1
Alkane 1-Monooxygenase [Burkholderia Sp. Sjz089]	TWC57849.1
Alkane 1-Monooxygenase [Burkholderia Sp. Sjz091]	TWC95507.1
Alkane 1-Monooxygenase [Burkholderia Sp. Sjz115]	TWC92512.1
Alkane 1-Monooxygenase [Burkholderia Sp. Srs-25]	TCW73013.1
Alkane 1-Monooxygenase [Burkholderia Sp. Srs-46]	WP_132016949.1
Alkane 1-Monooxygenase [Burkholderia Sp. Usm B20]	WP_044849215.1
Alkane 1-Monooxygenase [Burkholderia Sp. Wp9]	WP_091808085.1
Alkane 1-Monooxygenase [Burkholderia Stabilis]	WP_122170877.1
Alkane 1-Monooxygenase [Burkholderia Stagnalis]	WP_060364077.1
Alkane 1-Monooxygenase [Burkholderia Territorii]	WP_151006461.1
Alkane 1-Monooxygenase [Burkholderia Thailandensis Msmb43]	EIP88799.1
Alkane 1-Monooxygenase [Burkholderia Thailandensis]	WP_009904578.1
Alkane 1-Monooxygenase [Burkholderia Ubonensis]	WP_140994415.1
Alkane 1-Monooxygenase [Burkholderia Vietnamiensis G4]	ABO53908.1
Alkane 1-Monooxygenase [Burkholderia Vietnamiensis]	WP_110420555.1
Alkane 1-Monooxygenase [Burkholderiaceae Bacterium 26]	KJK04919.1
Alkane 1-Monooxygenase [Burkholderiaceae Bacterium]	TXH64021.1
Alkane 1-Monooxygenase [Burkholderiales Bacterium Pbb3]	OYT90978.1
Alkane 1-Monooxygenase [Burkholderiales Bacterium Pbb5]	OYU92830.1
Alkane 1-Monooxygenase [Burkholderiales Bacterium Pbb6]	OYT89164.1
Alkane 1-Monooxygenase [Burkholderiales Bacterium Rifcsphigho2_12_Full_63_20]	OGB03196.1
Alkane 1-Monooxygenase [Burkholderiales Bacterium Rifcsplowo2_12_Full_64_99]	OGB65046.1
Alkane 1-Monooxygenase [Burkholderiales Bacterium]	TNF62413.1
Alkane 1-Monooxygenase [Caenimonas Koreensis]	WP_153585824.1
Alkane 1-Monooxygenase [Caldimonas Manganoxidans]	WP_019559997.1
Alkane 1-Monooxygenase [Caldimonas Taiwanensis]	WP_062193883.1
Alkane 1-Monooxygenase [Candidate Division Ksb1 Bacterium]	RIK80031.1
Alkane 1-Monooxygenase [Candidatus Entotheonella Serta]	PON19868.1
Alkane 1-Monooxygenase [Candidatus Halocyntiibacter Alkanivorans]	WP_114287569.1
Alkane 1-Monooxygenase [Candidatus Kapabacteria Bacterium]	TAE24238.1
Alkane 1-Monooxygenase [Candidatus Macondimonas Diazotrophica]	WP_135281691.1
Alkane 1-Monooxygenase [Candidatus Marinimicrobia Bacterium]	PCJ49479.1
Alkane 1-Monooxygenase [Candidatus Rhodobacter Lobularis]	WP_049645312.1
Alkane 1-Monooxygenase [Candidatus Thermochlorobacter Aerophilum]	RFM23648.1
Alkane 1-Monooxygenase [Candidatus Ulvibacter Alkanivorans]	WP_114492296.1
Alkane 1-Monooxygenase [Carideicomes Alvinocaridis]	WP_137796128.1
Alkane 1-Monooxygenase [Catellatospora Citrea]	WP_120315559.1
Alkane 1-Monooxygenase [Catellatospora Sichuanensis]	WP_144127446.1
Alkane 1-Monooxygenase [Catellatospora Vulcania]	WP_155375658.1
Alkane 1-Monooxygenase [Catenulispora Acidiphila Dsm 44928]	ACU70296.1
Alkane 1-Monooxygenase [Catenulispora Acidiphila]	WP_012785590.1
Alkane 1-Monooxygenase [Caulobacter Sp. K31]	WP_012275111.1
Alkane 1-Monooxygenase [Cecembia Calidifontis]	WP_130275266.1
Alkane 1-Monooxygenase [Cecembia Lonarensis]	WP_009185208.1
Alkane 1-Monooxygenase [Cecembia Rubra]	WP_106567016.1
Alkane 1-Monooxygenase [Celeribacter Baekdonensis B30]	EKE74682.1
Alkane 1-Monooxygenase [Celeribacter Baekdonensis]	WP_107721675.1
Alkane 1-Monooxygenase [Celeribacter Ethanolicus]	WP_096806051.1
Alkane 1-Monooxygenase [Celeribacter Halophilus]	WP_111481356.1
Alkane 1-Monooxygenase [Celeribacter Indicus]	WP_052452994.1
Alkane 1-Monooxygenase [Celeribacter Manganoxidans]	WP_097372892.1
Alkane 1-Monooxygenase [Celeribacter Marinus]	WP_062219410.1
Alkane 1-Monooxygenase [Celeribacter Neptunius]	WP_090060843.1
Alkane 1-Monooxygenase [Celeribacter Persicus]	WP_107817078.1
Alkane 1-Monooxygenase [Cellulophaga Sp. Hel_I_12]	WP_047417207.1
Alkane 1-Monooxygenase [Chachezhania Antarctica]	WP_121061434.1
Alkane 1-Monooxygenase [Changchengzhania Lutea]	WP_142786566.1
Alkane 1-Monooxygenase [Chitinivorax Sp. B]	WP_137939326.1
Alkane 1-Monooxygenase [Chitinophagaceae Bacterium Bssc1]	OYU57040.1
Alkane 1-Monooxygenase [Chitinophagaceae Bacterium Ibvucb1]	OSZ78282.1
Alkane 1-Monooxygenase [Chitinophagaceae Bacterium]	TXT34315.1
Alkane 1-Monooxygenase [Chlorobium Sp. 445]	PIO47520.1
Alkane 1-Monooxygenase [Chromatiales Bacterium]	TFG39210.1
Alkane 1-Monooxygenase [Citreicella Sp. 357]	EIE49304.1
Alkane 1-Monooxygenase [Citreicella Sp. Se45]	EEX14151.1
Alkane 1-Monooxygenase [Citreimonas Salinaria]	WP_089883356.1
Alkane 1-Monooxygenase [Cognatishimia Activa]	WP_058315313.1
Alkane 1-Monooxygenase [Cognatiyoonia Koreensis]	WP_089996911.1
Alkane 1-Monooxygenase [Cognatiyoonia Sediminum]	WP_110559098.1
Alkane 1-Monooxygenase [Colwellia Sp. Phe_37]	KXJ58097.1
Alkane 1-Monooxygenase [Comamonadaceae Bacterium Cg_4_9_14_0_8_Um_Filter_57_21]	PJC21476.1
Alkane 1-Monooxygenase [Comamonadaceae Bacterium]	TSA12995.1
Alkane 1-Monooxygenase [Conexibacter Sp. Seoho-28]	WP_107571120.1
Alkane 1-Monooxygenase [Conexibacter Sp. W3-3-2]	WP_154732268.1
Alkane 1-Monooxygenase [Conexibacter Woesei Dsm 14684]	ADB54140.1
Alkane 1-Monooxygenase [Conexibacter Woesei Dsm] [Mycolicibacterium Parafortuitum]	SRX82356.1
Alkane 1-Monooxygenase [Conexibacter Woesei]	WP_012937191.1
Alkane 1-Monooxygenase [Confluentimicrobium Lipolyticum]	WP_093968533.1
Alkane 1-Monooxygenase [Confluentimicrobium Sp. Emb200-Ns6]	ALG92066.1
Alkane 1-Monooxygenase [Corynebacterium Amycolatum]	KAA9227443.1
Alkane 1-Monooxygenase [Corynebacterium Falsenii Dsm 44353]	AHI02691.1
Alkane 1-Monooxygenase [Corynebacterium Freneyi Dnf00450]	KGF16382.1
Alkane 1-Monooxygenase [Corynebacterium Freneyi]	WP_052054245.1
Alkane 1-Monooxygenase [Corynebacterium Glyciniphilum Aj 3170]	AHW62664.1
Alkane 1-Monooxygenase [Corynebacterium Glyciniphilum]	WP_145943015.1
Alkane 1-Monooxygenase [Corynebacterium Jeikeium]	OOD32826.1
Alkane 1-Monooxygenase [Corynebacterium Nuruki]	WP_050802004.1
Alkane 1-Monooxygenase [Corynebacterium Sp. 250]	KAB3528572.1
Alkane 1-Monooxygenase [Corynebacterium Sp. 319]	KAB1554320.1
Alkane 1-Monooxygenase [Corynebacterium Sp. 320]	KAB1504436.1
Alkane 1-Monooxygenase [Corynebacterium Sp. 321]	KAB1552465.1
Alkane 1-Monooxygenase [Corynebacterium Sp. 366]	KAB3539936.1
Alkane 1-Monooxygenase [Corynebacterium Sp. Cnj-954]	WP_075815011.1
Alkane 1-Monooxygenase [Corynebacterium Sp. Hmsc072D01]	OHR27370.1
Alkane 1-Monooxygenase [Corynebacterium Sp. Hmsc076C10]	OFJ56355.1
Alkane 1-Monooxygenase [Corynebacterium Sp. Hmsc08A12]	OFT34480.1
Alkane 1-Monooxygenase [Corynebacterium Sp. Lk10]	TXS82217.1
Alkane 1-Monooxygenase [Corynebacterium Sp. Lk19]	TXS60554.1
Alkane 1-Monooxygenase [Corynebacterium Sp. Zg-320]	QNP92118.1
Alkane 1-Monooxygenase [Corynebacterium Sp. Zg-336]	WP_151843625.1
Alkane 1-Monooxygenase [Corynebacterium Terpenotabidum Y-11]	AGP31934.1
Alkane 1-Monooxygenase [Corynebacterium Terpenotabidum]	WP_020442282.1
Alkane 1-Monooxygenase [Corynebacterium Variabile Dsm 44702]	AEK35486.1
Alkane 1-Monooxygenase [Corynebacterium Variabile]	WP_141328173.1
Alkane 1-Monooxygenase [Corynebacterium Xerosis]	WP_155871020.1
Alkane 1-Monooxygenase [Couchioplanes Caeruleus Subsp. Caeruleus]	OJF15641.1
Alkane 1-Monooxygenase [Couchioplanes Caeruleus]	WP_071803232.1
Alkane 1-Monooxygenase [Cribrihabitans Marinus]	WP_092364786.1
Alkane 1-Monooxygenase [Croceitalea Dokdonensis Dokdo 023]	KPM32260.1
Alkane 1-Monooxygenase [Croceitalea Dokdonensis]	WP_054559022.1
Alkane 1-Monooxygenase [Crocinitomicaceae Bacterium Tmed114]	RPG81831.1
Alkane 1-Monooxygenase [Crocinitomicaceae Bacterium Tmed16]	OUT68667.1
Alkane 1-Monooxygenase [Crocinitomicaceae Bacterium Tmed209]	RPG86997.1
Alkane 1-Monooxygenase [Crocinitomicaceae Bacterium Tmed45]	OUU15668.1
Alkane 1-Monooxygenase [Crocinitomicaceae Bacterium]	TXI81238.1
Alkane 1-Monooxygenase [Cryomorphaceae Bacterium]	TVR40007.1
Alkane 1-Monooxygenase [Cryptosporangium Arvum]	WP_035857441.1
Alkane 1-Monooxygenase [Cryptosporangium Phraense]	WP_142707323.1
Alkane 1-Monooxygenase [Cucumibacter Marinus]	WP_081691351.1
Alkane 1-Monooxygenase [Cupriavidus Pinatubonensis]	WP_140951017.1
Alkane 1-Monooxygenase [Curvibacter Putative Symbiont Of Hydra Magnipapillata]	CBA27418.1
Alkane 1-Monooxygenase [Curvibacter Sp. Pae-Um]	WP_057673738.1
Alkane 1-Monooxygenase [Curvibacter Sp.]	TAH13015.1
Alkane 1-Monooxygenase [Cyclobacteriaceae Bacterium Yhn15]	RPA68812.1
Alkane 1-Monooxygenase [Cycloclasticus Pugetii]	WP_020162762.1
Alkane 1-Monooxygenase [Cycloclasticus Sp. 44_32_T64]	OUR87493.1
Alkane 1-Monooxygenase [Cycloclasticus Sp. P1]	WP_015006996.1
Alkane 1-Monooxygenase [Cycloclasticus Sp. Phe_18]	KXJ49311.1
Alkane 1-Monooxygenase [Cycloclasticus Sp. Py97N]	ATI02387.1
Alkane 1-Monooxygenase [Cycloclasticus Sp.]	PHS72910.1
Alkane 1-Monooxygenase [Cycloclasticus Zancles 78-Me]	AGS38569.1
Alkane 1-Monooxygenase [Cycloclasticus Zancles]	WP_020931882.1
Alkane 1-Monooxygenase [Cytophagales Bacterium Cg12_Big_Fil_Rev_8_21_14_0_65_40_12]	PIQ48055.1
Alkane 1-Monooxygenase [Cytophagales Bacterium Cg17_Big_Fil_Post_Rev_8_21_14_2_50_40_13]	PIW04960.1
Alkane 1-Monooxygenase [Cytophagales Bacterium Tfi 002]	SOE20455.1
Alkane 1-Monooxygenase [Cytophagales Bacterium]	TAH28714.1
Alkane 1-Monooxygenase [Cytophagia Bacterium]	TAG43458.1
Alkane 1-Monooxygenase [Dactylosporangium Aurantiacum]	WP_033366582.1
Alkane 1-Monooxygenase [Daejeonella Oryzae]	WP_051189776.1
Alkane 1-Monooxygenase [Daejeonella Rubra]	WP_090698816.1
Alkane 1-Monooxygenase [Defluviimonas Alba]	WP_084739955.1
Alkane 1-Monooxygenase [Defluviimonas Aquaemixtae]	WP_108853889.1
Alkane 1-Monooxygenase [Defluviimonas Denitrificans]	WP_105516415.1
Alkane 1-Monooxygenase [Defluviimonas Sp. 20V17]	KDB02559.1
Alkane 1-Monooxygenase [Defluviimonas Sp.]	KAB2884809.1
Alkane 1-Monooxygenase [Deltaproteobacteria Bacterium]	TVR00366.1
Alkane 1-Monooxygenase [Desulfatibacillum Aliphaticivorans]	WP_035217309.1
Alkane 1-Monooxygenase [Desulfobacteraceae Bacterium]	RJP94107.1
Alkane 1-Monooxygenase [Dietzia Alimentaria]	ODQ85285.1
Alkane 1-Monooxygenase [Dietzia Cinnamea P4]	EFV93174.1
Alkane 1-Monooxygenase [Dietzia Cinnamea]	TCW24332.1
Alkane 1-Monooxygenase [Dietzia Kunjamensis Subsp. Schimae]	SMO88640.1
Alkane 1-Monooxygenase [Dietzia Kunjamensis]	RKE62779.1
Alkane 1-Monooxygenase [Dietzia Lutea]	AWH90853.1
Alkane 1-Monooxygenase [Dietzia Maris]	RBA30181.1
Alkane 1-Monooxygenase [Dietzia Natronolimnaea]	PAY24630.1
Alkane 1-Monooxygenase [Dietzia Psychralcaliphila]	PTM89763.1
Alkane 1-Monooxygenase [Dietzia Sp. 111N12-1]	OAV77796.1
Alkane 1-Monooxygenase [Dietzia Sp. Ant_Wb102]	KAA0918250.1
Alkane 1-Monooxygenase [Dietzia Sp. D5]	AHE80570.1
Alkane 1-Monooxygenase [Dietzia Sp. Js16-P6B]	AVZ40945.1
Alkane 1-Monooxygenase [Dietzia Sp. Oral Taxon 368]	AVM64111.1
Alkane 1-Monooxygenase [Dietzia Sp. Ucd-Thp]	EYT65604.1
Alkane 1-Monooxygenase [Dietzia Timorensis]	ANI90835.1
Alkane 1-Monooxygenase [Dinoroseobacter Shibae Dfl 12 = Dsm 16493]	ABV91776.1
Alkane 1-Monooxygenase [Dinoroseobacter Shibae]	WP_012176709.1
Alkane 1-Monooxygenase [Dokdonella Immobilis]	WP_092403969.1
Alkane 1-Monooxygenase [Dokdonia Donghaensis]	WP_035326209.1
Alkane 1-Monooxygenase [Dokdonia Pacifica]	WP_089370319.1
Alkane 1-Monooxygenase [Dokdonia Sinensis]	WP_121916328.1
Alkane 1-Monooxygenase [Dokdonia Sp. Hel1_53]	WP_144668829.1
Alkane 1-Monooxygenase [Donghicola Eburneus]	WP_092463960.1
Alkane 1-Monooxygenase [Donghicola Tyrosinivorans]	WP_106263386.1
Alkane 1-Monooxygenase [Duganella Sp. Bjb475]	RFP11976.1
Alkane 1-Monooxygenase [Duganella Sp. Bjb476]	RFP30014.1
Alkane 1-Monooxygenase [Duganella Sp. Bk701]	RZT04172.1
Alkane 1-Monooxygenase [Duganella Sp. Cf402]	WP_092278755.1
Alkane 1-Monooxygenase [Duganella Sp. Ft92W]	WP_154380996.1
Alkane 1-Monooxygenase [Dyella Ginsengisoli]	WP_017461778.1
Alkane 1-Monooxygenase [Eilatimonas Milleporae]	RMB07968.1
Alkane 1-Monooxygenase [Eisenibacter Elegans]	WP_051296070.1
Alkane 1-Monooxygenase [Ekhidna Lutea]	WP_089358244.1
Alkane 1-Monooxygenase [Emticicia Sp. 17J42-9]	WP_130022509.1
Alkane 1-Monooxygenase [Emticicia Sp. C21]	WP_116981528.1
Alkane 1-Monooxygenase [Emticicia Sp. Mm]	WP_015028864.1
Alkane 1-Monooxygenase [Enhygromyxa Salina]	WP_106394739.1
Alkane 1-Monooxygenase [Enterobacter Asburiae]	WP_148244478.1
Alkane 1-Monooxygenase [Enterobacter Cloacae]	WP_048989472.1
Alkane 1-Monooxygenase [Enterobacter Dykesii]	KAA0534698.1
Alkane 1-Monooxygenase [Enterobacter Sp. C6]	WP_148770187.1
Alkane 1-Monooxygenase [Enterobacter Sp. Dc3]	EWG64922.1
Alkane 1-Monooxygenase [Enterobacter Sp. Dc4]	EWG74979.1
Alkane 1-Monooxygenase [Enterobacter Sp. Nfix59]	WP_090419364.1
Alkane 1-Monooxygenase [Enterobacter Sp. Ucd-Ug_Fmillet]	WP_047652058.1
Alkane 1-Monooxygenase [Epibacterium Mobile F1926]	ANP41652.1
Alkane 1-Monooxygenase [Epibacterium Mobile]	WP_114962206.1
Alkane 1-Monooxygenase [Epibacterium Multivorans]	WP_058290403.1
Alkane 1-Monooxygenase [Epibacterium Scottomollicae]	WP_106162604.1
Alkane 1-Monooxygenase [Epibacterium Sp. Sm1969]	WP_153545385.1
Alkane 1-Monooxygenase [Epibacterium Sp. Sm1979]	WP_153215111.1
Alkane 1-Monooxygenase [Epibacterium Ulvae]	WP_090220294.1
Alkane 1-Monooxygenase [Erythrobacter Sp. Ec-Hk427]	VVT00997.1
Alkane 1-Monooxygenase [Eudoraea Adriatica]	WP_019670872.1
Alkane 1-Monooxygenase [Exilibacterium Tricleocarpae]	WP_142904293.1
Alkane 1-Monooxygenase [Ferrimonas Senticii]	WP_051202073.1
Alkane 1-Monooxygenase [Fertoebacter Nigrum]	WP_152825179.1
Alkane 1-Monooxygenase [Fibrisoma Limi Buz 3]	CCH56772.1
Alkane 1-Monooxygenase [Fibrisoma Limi]	WP_009285333.1
Alkane 1-Monooxygenase [Fibrisoma Montanum]	WP_119668365.1
Alkane 1-Monooxygenase [Flagellimonas Aquimarina]	WP_109660161.1
Alkane 1-Monooxygenase [Flagellimonas Maritima]	WP_112377982.1
Alkane 1-Monooxygenase [Flammeovirga Pacifica]	WP_044221115.1
Alkane 1-Monooxygenase [Flammeovirga Sp. Oc4]	WP_044212963.1
Alkane 1-Monooxygenase [Flammeovirga Sp. Sjp92]	WP_062615845.1
Alkane 1-Monooxygenase [Flammeovirgaceae Bacterium Tmed262]	OUX26193.1
Alkane 1-Monooxygenase [Flammeovirgaceae Bacterium Tmed290]	RPG64019.1
Alkane 1-Monooxygenase [Flammeovirgaceae Bacterium Tmed32]	OUU02827.1
Alkane 1-Monooxygenase [Flaviaesturariibacter Aridisoli]	WP_131852070.1
Alkane 1-Monooxygenase [Flaviaesturariibacter Flavus]	WP_131448825.1
Alkane 1-Monooxygenase [Flavicella Sediminum]	WP_139956707.1
Alkane 1-Monooxygenase [Flavihumibacter Sp. Sb-02]	WP_157476731.1
Alkane 1-Monooxygenase [Flavilitoribacter Nigricans Dsm 23189 = Nbrc 102662]	PHN08059.1
Alkane 1-Monooxygenase [Flavilitoribacter Nigricans]	WP_099148578.1
Alkane 1-Monooxygenase [Flavimaricola Marinus]	WP_093992855.1
Alkane 1-Monooxygenase [Flavisolibacter Nicotianae]	WP_121352721.1
Alkane 1-Monooxygenase [Flavobacteria Bacterium Ms024-2A]	EEG41437.1
Alkane 1-Monooxygenase [Flavobacteria Bacterium Ms024-3C]	EEG43761.1
Alkane 1-Monooxygenase [Flavobacteriaceae Bacterium 144Ye]	RYH76232.1
Alkane 1-Monooxygenase [Flavobacteriaceae Bacterium Cg_4_10_14_0_8_Um_Filter_31_99]	PIZ11134.1
Alkane 1-Monooxygenase [Flavobacteriaceae Bacterium Cg_4_10_14_0_8_Um_Filter_34_31]	PIZ07374.1
Alkane 1-Monooxygenase [Flavobacteriaceae Bacterium Cg_4_10_14_3_Um_Filter_31_253]	PIY15367.1
Alkane 1-Monooxygenase [Flavobacteriaceae Bacterium Cg_4_10_14_3_Um_Filter_33_47]	PIY09379.1
Alkane 1-Monooxygenase [Flavobacteriaceae Bacterium Cg_4_8_14_3_Um_Filter_31_8]	PIX14326.1
Alkane 1-Monooxygenase [Flavobacteriaceae Bacterium Cg_4_8_14_3_Um_Filter_34_10]	PIX09300.1
Alkane 1-Monooxygenase [Flavobacteriaceae Bacterium Cg_4_9_14_0_8_Um_Filter_31_91]	PJC09608.1
Alkane 1-Monooxygenase [Flavobacteriaceae Bacterium Cg_4_9_14_0_8_Um_Filter_34_30]	PJC07770.1
Alkane 1-Monooxygenase [Flavobacteriaceae Bacterium Cg_4_9_14_3_Um_Filter_33_16]	PJB17653.1
Alkane 1-Monooxygenase [Flavobacteriaceae Bacterium Cg02_Land_8_20_14_3_00_34_13]	PIV48569.1
Alkane 1-Monooxygenase [Flavobacteriaceae Bacterium Cg1_02_35_72]	OIO08835.1
Alkane 1-Monooxygenase [Flavobacteriaceae Bacterium Cg17_Big_Fil_Post_Rev_8_21_14_2_50_31_13]	PIV95882.1
Alkane 1-Monooxygenase [Flavobacteriaceae Bacterium Cg17_Big_Fil_Post_Rev_8_21_14_2_50_33_15]	PIV93854.1
Alkane 1-Monooxygenase [Flavobacteriaceae Bacterium Cg18_Big_Fil_Wc_8_21_14_2_50_34_36]	PIQ19563.1
Alkane 1-Monooxygenase [Flavobacteriaceae Bacterium Cg2_30_31_66]	OIP45978.1
Alkane 1-Monooxygenase [Flavobacteriaceae Bacterium Cg2_30_34_30]	OIP52723.1
Alkane 1-Monooxygenase [Flavobacteriaceae Bacterium Cwb-1]	TPV34933.1
Alkane 1-Monooxygenase [Flavobacteriaceae Bacterium F202Z8]	QCX01885.1
Alkane 1-Monooxygenase [Flavobacteriaceae Bacterium M625]	TPN87842.1
Alkane 1-Monooxygenase [Flavobacteriaceae Bacterium Prs1]	RMZ50856.1
Alkane 1-Monooxygenase [Flavobacteriaceae Bacterium Rr4-40]	QIE59898.1
Alkane 1-Monooxygenase [Flavobacteriaceae Bacterium Tmed120]	RPG69749.1
Alkane 1-Monooxygenase [Flavobacteriaceae Bacterium Tmed121]	RPG67013.1
Alkane 1-Monooxygenase [Flavobacteriaceae Bacterium Tmed145]	OUV86313.1
Alkane 1-Monooxygenase [Flavobacteriaceae Bacterium Tmed184]	OUW38324.1
Alkane 1-Monooxygenase [Flavobacteriaceae Bacterium Tmed200]	OUW66152.1
Alkane 1-Monooxygenase [Flavobacteriaceae Bacterium Tmed206]	RPG60715.1
Alkane 1-Monooxygenase [Flavobacteriaceae Bacterium Tmed212]	OUW77597.1
Alkane 1-Monooxygenase [Flavobacteriaceae Bacterium Tmed48]	OUU19722.1
Alkane 1-Monooxygenase [Flavobacteriaceae Bacterium Tmed68]	OUU47432.1
Alkane 1-Monooxygenase [Flavobacteriaceae Bacterium Tmed81]	RPG58355.1
Alkane 1-Monooxygenase [Flavobacteriaceae Bacterium]	TDM00380.1
Alkane 1-Monooxygenase [Flavobacteriales Bacterium 33_180_T64]	OUS02379.1
Alkane 1-Monooxygenase [Flavobacteriales Bacterium Cg_4_10_14_0_2_Um_Filter_35_18]	PJA04951.1
Alkane 1-Monooxygenase [Flavobacteriales Bacterium Cg_4_8_14_3_Um_Filter_35_10]	PIX06937.1
Alkane 1-Monooxygenase [Flavobacteriales Bacterium Cg_4_9_14_0_2_Um_Filter_35_242]	PJC58773.1
Alkane 1-Monooxygenase [Flavobacteriales Bacterium Cg_4_9_14_3_Um_Filter_40_17]	PJB11635.1
Alkane 1-Monooxygenase [Flavobacteriales Bacterium Cg03_Land_8_20_14_0_80_35_15]	PIV16808.1
Alkane 1-Monooxygenase [Flavobacteriales Bacterium Tmed96]	RPG54224.1
Alkane 1-Monooxygenase [Flavobacteriales Bacterium]	TVQ76961.1
Alkane 1-Monooxygenase [Flavobacterium Lacus]	RAR49661.1
Alkane 1-Monooxygenase [Flavobacterium Sp. Tp390]	WP_140999005.1
Alkane 1-Monooxygenase [Flavobacterium Urumqiense]	WP_103998539.1
Alkane 1-Monooxygenase [Flavobacterium Xueshanense]	WP_091203314.1
Alkane 1-Monooxygenase [Flexibacter Sp. Cg_4_10_14_3_Um_Filter_32_15]	PIY12927.1
Alkane 1-Monooxygenase [Flexithrix Dorotheae]	WP_020526648.1
Alkane 1-Monooxygenase [Fluoribacter Bozemanae]	WP_131779494.1
Alkane 1-Monooxygenase [Fluoribacter Dumoffii]	WP_010654051.1
Alkane 1-Monooxygenase [Fluoribacter Gormanii]	WP_131794833.1
Alkane 1-Monooxygenase [Fluviicoccus Keumensis]	WP_130413177.1
Alkane 1-Monooxygenase [Fluviicola Sp. Xm-24Bin1]	PWL32575.1
Alkane 1-Monooxygenase [Fontimonas Thermophila]	WP_091535756.1
Alkane 1-Monooxygenase [Formosa Maritima]	WP_148456987.1
Alkane 1-Monooxygenase [Formosa Sp. Hel1_31_208]	WP_091421789.1
Alkane 1-Monooxygenase [Frankia Asymbiotica]	WP_076820563.1
Alkane 1-Monooxygenase [Frankia Canadensis]	WP_101830847.1
Alkane 1-Monooxygenase [Frankia Casuarinae]	WP_085002097.1
Alkane 1-Monooxygenase [Frankia Discariae]	WP_018502612.1
Alkane 1-Monooxygenase [Frankia Elaeagni]	WP_051102397.1
Alkane 1-Monooxygenase [Frankia Inefficax]	WP_013423339.1
Alkane 1-Monooxygenase [Frankia Irregularis]	CUU53760.1
Alkane 1-Monooxygenase [Frankia Sp. Acn1Ag]	KQC36422.1
Alkane 1-Monooxygenase [Frankia Sp. Allo2]	KFB06180.1
Alkane 1-Monooxygenase [Frankia Sp. B2]	TFE34335.1
Alkane 1-Monooxygenase [Frankia Sp. Bmg5.11]	TCJ38734.1
Alkane 1-Monooxygenase [Frankia Sp. Bmg5.23]	KDA43501.1
Alkane 1-Monooxygenase [Frankia Sp. Cci156]	WP_076804344.1
Alkane 1-Monooxygenase [Frankia Sp. Cci6]	ETA02892.1
Alkane 1-Monooxygenase [Frankia Sp. Ced]	WP_035909759.1
Alkane 1-Monooxygenase [Frankia Sp. Cpi1-P]	WP_055865754.1
Alkane 1-Monooxygenase [Frankia Sp. Ea1.12]	SQD95125.1
Alkane 1-Monooxygenase [Frankia Sp. Ean1Pec]	WP_020459794.1
Alkane 1-Monooxygenase [Frankia Sp. Eun1F]	WP_006544819.1
Alkane 1-Monooxygenase [Frankia Symbiont Of Alnus Alnobetula]	WP_136448216.1
Alkane 1-Monooxygenase [Frankia Torreyi]	KJE25571.1
Alkane 1-Monooxygenase [Fulvivirga Imtechensis]	WP_009581984.1
Alkane 1-Monooxygenase [Fulvivirga Kasyanovii]	WP_155173726.1
Alkane 1-Monooxygenase [Fulvivirga Lutimaris]	WP_155185843.1
Alkane 1-Monooxygenase [Fulvivirga Sp. M361]	WP_143396665.1
Alkane 1-Monooxygenase [Gamma Proteobacterium Bdw918]	EIF44184.1
Alkane 1-Monooxygenase [Gamma Proteobacterium Hdn1]	CBL44002.1
Alkane 1-Monooxygenase [Gamma Proteobacterium Htcc5015]	EDY86525.1
Alkane 1-Monooxygenase [Gamma Proteobacterium Nor5-3]	EED32103.1
Alkane 1-Monooxygenase [Gammaproteobacteria Bacterium 42_54_T18]	OUS03746.1
Alkane 1-Monooxygenase [Gammaproteobacteria Bacterium 45_16_T64]	OUS24598.1
Alkane 1-Monooxygenase [Gammaproteobacteria Bacterium Hgw-Gammaproteobacteria-11]	PKM30841.1
Alkane 1-Monooxygenase [Gammaproteobacteria Bacterium Hgw-Gammaproteobacteria-12]	PKM28250.1
Alkane 1-Monooxygenase [Gammaproteobacteria Bacterium Hgw-Gammaproteobacteria-13]	PKM26651.1
Alkane 1-Monooxygenase [Gammaproteobacteria Bacterium Hgw-Gammaproteobacteria-14]	PKM23208.1
Alkane 1-Monooxygenase [Gammaproteobacteria Bacterium Hgw-Gammaproteobacteria-4]	PKM08374.1
Alkane 1-Monooxygenase [Gammaproteobacteria Bacterium Hgw-Gammaproteobacteria-6]	PKM04449.1
Alkane 1-Monooxygenase [Gammaproteobacteria Bacterium Hgw-Gammaproteobacteria-7]	PKM01592.1
Alkane 1-Monooxygenase [Gammaproteobacteria Bacterium Hgw-Gammaproteobacteria-8]	PKL95167.1
Alkane 1-Monooxygenase [Gammaproteobacteria Bacterium Lsucc0057]	TFH68850.1
Alkane 1-Monooxygenase [Gammaproteobacteria Bacterium Sg8_30]	KPJ79981.1
Alkane 1-Monooxygenase [Gammaproteobacteria Bacterium Sg8_31]	KPK57499.1
Alkane 1-Monooxygenase [Gammaproteobacteria Bacterium Tmed260]	OUX34029.1
Alkane 1-Monooxygenase [Gammaproteobacteria Bacterium]	TVS08867.1
Alkane 1-Monooxygenase [Gelidibacter Algens]	WP_066437114.1
Alkane 1-Monooxygenase [Gemmobacter Aestuarii]	WP_136395363.1
Alkane 1-Monooxygenase [Gemmobacter Aquaticus]	WP_146286210.1
Alkane 1-Monooxygenase [Gemmobacter Aquatilis]	WP_091299151.1
Alkane 1-Monooxygenase [Gemmobacter Caeni]	WP_108128478.1
Alkane 1-Monooxygenase [Gemmobacter Caeruleus]	WP_149142900.1
Alkane 1-Monooxygenase [Gemmobacter Lutimaris]	WP_119133612.1
Alkane 1-Monooxygenase [Gemmobacter Megaterium]	WP_076529450.1
Alkane 1-Monooxygenase [Gemmobacter Nectariphilus]	WP_051294677.1
Alkane 1-Monooxygenase [Gemmobacter Sp. Hb-1]	WP_151720510.1
Alkane 1-Monooxygenase [Gemmobacter Sp. Hyn0069]	WP_108434681.1
Alkane 1-Monooxygenase [Gemmobacter Sp. Lw-1]	WP_054304011.1
Alkane 1-Monooxygenase [Georhizobium Profundi]	WP_126009554.1
Alkane 1-Monooxygenase [Gilvibacter Sp. Sz-19]	WP_087523845.1
Alkane 1-Monooxygenase [Ginsengibacter Hankyongi]	WP_150414953.1
Alkane 1-Monooxygenase [Glaciecola Nitratireducens]	WP_014108679.1
Alkane 1-Monooxygenase [Glaciecola Pallidula]	WP_006012578.1
Alkane 1-Monooxygenase [Glaciecola Punicea Acam 611]	GAB54903.1
Alkane 1-Monooxygenase [Glaciecola Punicea]	WP_006003462.1
Alkane 1-Monooxygenase [Glaciecola Sp. 33A]	WP_101180719.1
Alkane 1-Monooxygenase [Gordonia Aichiensis]	WP_005169496.1
Alkane 1-Monooxygenase [Gordonia Amarae]	WP_040514854.1
Alkane 1-Monooxygenase [Gordonia Amicalis]	WP_006437846.1
Alkane 1-Monooxygenase [Gordonia Araii]	WP_007321862.1
Alkane 1-Monooxygenase [Gordonia Bronchialis Dsm 43247]	ACY23364.1
Alkane 1-Monooxygenase [Gordonia Bronchialis]	QGS23255.1
Alkane 1-Monooxygenase [Gordonia Crocea]	GED98836.1
Alkane 1-Monooxygenase [Gordonia Desulfuricans]	WP_059037734.1
Alkane 1-Monooxygenase [Gordonia Iterans]	AVM01919.1
Alkane 1-Monooxygenase [Gordonia Jacobaea]	KNA89871.1
Alkane 1-Monooxygenase [Gordonia Lacunae]	WP_086534940.1
Alkane 1-Monooxygenase [Gordonia Neofelifaecis Nrrl B-59395]	EGD54842.1
Alkane 1-Monooxygenase [Gordonia Neofelifaecis]	WP_009679531.1
Alkane 1-Monooxygenase [Gordonia Phthalatica]	WP_062394459.1
Alkane 1-Monooxygenase [Gordonia Shandongensis]	WP_026918202.1
Alkane 1-Monooxygenase [Gordonia Sihwensis]	WP_045536381.1
Alkane 1-Monooxygenase [Gordonia Soli]	WP_007622864.1
Alkane 1-Monooxygenase [Gordonia Sp. 1D]	ATD71313.1
Alkane 1-Monooxygenase [Gordonia Sp. 852002-50395_Sch5434458]	OBC00901.1
Alkane 1-Monooxygenase [Gordonia Sp. 852002-50816_Sch5313054-A]	OBC10494.1
Alkane 1-Monooxygenase [Gordonia Sp. 852002-50816_Sch5313054-C]	OBC17990.1
Alkane 1-Monooxygenase [Gordonia Sp. 852002-51296_Sch5728562-B]	OBA39653.1
Alkane 1-Monooxygenase [Gordonia Sp. Hs-Nh1]	WP_055477278.1
Alkane 1-Monooxygenase [Gordonia Sp. Jh63]	QHD86362.1
Alkane 1-Monooxygenase [Gordonia Sp. Ktr9]	AFR49549.1
Alkane 1-Monooxygenase [Gordonia Sp. Nb4-1Y]	WP_053778158.1
Alkane 1-Monooxygenase [Gordonia Sp. Qh-12]	KXT57289.1
Alkane 1-Monooxygenase [Gordonia Sp. Sgd-V-85]	KSU58185.1
Alkane 1-Monooxygenase [Gordonia Sp. V-85]	SCC26735.1
Alkane 1-Monooxygenase [Gordonia Sp. Yc-Jh1]	AUH68135.1
Alkane 1-Monooxygenase [Gordonia Sp.]	PZT99372.1
Alkane 1-Monooxygenase [Gordonia Spumicola]	GEE01606.1
Alkane 1-Monooxygenase [Gordonia Terrae C-6]	EON32928.1
Alkane 1-Monooxygenase [Gordonia Terrae]	WP_101819529.1
Alkane 1-Monooxygenase [Hahella Chejuensis]	WP_011398497.1
Alkane 1-Monooxygenase [Hahella Ganghwensis]	WP_020409442.1
Alkane 1-Monooxygenase [Hahella Sp. Ccb-Mm4]	WP_094711117.1
Alkane 1-Monooxygenase [Haliea Alexandrii]	WP_123033407.1
Alkane 1-Monooxygenase [Haliscomenobacter Hydrossis Dsm 1100]	AEE51162.1
Alkane 1-Monooxygenase [Haliscomenobacter Hydrossis]	WP_013765703.1
Alkane 1-Monooxygenase [Halocynthiibacter Arcticus]	WP_039003345.1
Alkane 1-Monooxygenase [Halocynthiibacter Namhaensis]	WP_039018603.1
Alkane 1-Monooxygenase [Haloechinothrix Alba]	WP_089300894.1
Alkane 1-Monooxygenase [Haloechinothrix Halophila]	WP_034270342.1
Alkane 1-Monooxygenase [Halomonadaceae Bacterium]	TVP60583.1
Alkane 1-Monooxygenase [Halomonas Daqingensis]	SEG49396.1
Alkane 1-Monooxygenase [Halomonas Sp. Js92-Sw72]	AXY44019.1
Alkane 1-Monooxygenase [Halomonas Utahensis]	WP_077528713.1
Alkane 1-Monooxygenase [Halospina Denitrificans]	WP_133737001.1
Alkane 1-Monooxygenase [Halospina Sp. K52047B]	WP_151440869.1
Alkane 1-Monooxygenase [Halovibrio Salipaludis]	WP_095617950.1
Alkane 1-Monooxygenase [Hanstruepera Crassostreae]	WP_104735116.1
Alkane 1-Monooxygenase [Hanstruepera Neustonica]	WP_103050659.1
Alkane 1-Monooxygenase [Hasllibacter Halocynthiae]	WP_106160464.1
Alkane 1-Monooxygenase [Hellea Balneolensis]	WP_026940681.1
Alkane 1-Monooxygenase [Henriciella Pelagia]	WP_084394765.1
Alkane 1-Monooxygenase [Henriciella Sp. M65]	RIJ21517.1
Alkane 1-Monooxygenase [Henriciella Sp. M69]	RIJ16703.1
Alkane 1-Monooxygenase [Herbihabitans Rhizosphaerae]	WP_130345951.1
Alkane 1-Monooxygenase [Histidinibacterium Lentulum]	WP_123641497.1
Alkane 1-Monooxygenase [Histidinibacterium Sp. 176Ss1-4]	WP_150446223.1
Alkane 1-Monooxygenase [Hoeflea Halophila]	WP_097108013.1
Alkane 1-Monooxygenase [Hoeflea Phototrophica]	WP_007196718.1
Alkane 1-Monooxygenase [Hoeflea Sp. Ec-Hk425]	WP_152009393.1
Alkane 1-Monooxygenase [Hoeflea Sp. Imcc20628]	WP_047030523.1
Alkane 1-Monooxygenase [Hoeflea Sp.]	PHR25655.1
Alkane 1-Monooxygenase [Hoyosella Subflava]	WP_049793883.1
Alkane 1-Monooxygenase [Hugenholtzia Roseola]	WP_027002278.1
Alkane 1-Monooxygenase [Hydrocarboniclastica Marina]	WP_136550748.1
Alkane 1-Monooxygenase [Hydrocarboniphaga Daqingensis]	WP_084083452.1
Alkane 1-Monooxygenase [Hydrocarboniphaga Effusa Ap103]	EIT71739.1
Alkane 1-Monooxygenase [Hydrocarboniphaga Effusa]	WP_007184825.1
Alkane 1-Monooxygenase [Hydrotalea Sandarakina]	WP_111296620.1
Alkane 1-Monooxygenase [Hymenobacter Actinosclerus]	WP_092768160.1
Alkane 1-Monooxygenase [Hymenobacter Amundsenii]	WP_088465833.1
Alkane 1-Monooxygenase [Hymenobacter Elongatus]	WP_135496970.1
Alkane 1-Monooxygenase [Hymenobacter Psychrophilus]	WP_092738372.1
Alkane 1-Monooxygenase [Hymenobacter Rubripertinctus]	WP_119657434.1
Alkane 1-Monooxygenase [Hymenobacter Russus]	QIX62415.1
Alkane 1-Monooxygenase [Hymenobacter Sp. Ccm 8763]	WP_116942856.1
Alkane 1-Monooxygenase [Hymenobacter Sp. Is2118]	WP_035568113.1
Alkane 1-Monooxygenase [Hymenobacter Sp. Kigam108]	WP_149072885.1
Alkane 1-Monooxygenase [Hymenobacter Terrenus]	WP_046245826.1
Alkane 1-Monooxygenase [Hyphomonadaceae Bacterium Tmed5]	OUX97034.1
Alkane 1-Monooxygenase [Hyphomonas Oceanitis]	WP_035540765.1
Alkane 1-Monooxygenase [Hyphomonas Pacifica]	RAN33501.1
Alkane 1-Monooxygenase [Ichthyenterobacterium Magnum]	WP_120199990.1
Alkane 1-Monooxygenase [Ideonella Dechloratans]	WP_151125317.1
Alkane 1-Monooxygenase [Immundisolibacter Cernigliae]	WP_068806852.1
Alkane 1-Monooxygenase [Indibacter Alkaliphilus]	WP_009033611.1
Alkane 1-Monooxygenase [Inhella Inkyongensis]	WP_138855317.1
Alkane 1-Monooxygenase [Janibacter Limosus]	QBF46500.1
Alkane 1-Monooxygenase [Janibacter Sp. Soil728]	KRE38460.1
Alkane 1-Monooxygenase [Jannaschia Aquimarina]	WP_043918311.1
Alkane 1-Monooxygenase [Jannaschia Donghaensis]	WP_055083884.1
Alkane 1-Monooxygenase [Jannaschia Faecimaris]	WP_092640777.1
Alkane 1-Monooxygenase [Jannaschia Formosa]	WP_115382240.1
Alkane 1-Monooxygenase [Jannaschia Helgolandensis]	WP_092759157.1
Alkane 1-Monooxygenase [Jannaschia Pohangensis]	WP_092784568.1
Alkane 1-Monooxygenase [Jannaschia Rubra]	WP_055682023.1
Alkane 1-Monooxygenase [Jannaschia Seohaensis]	WP_109564869.1
Alkane 1-Monooxygenase [Jannaschia Seosinensis]	WP_055663226.1
Alkane 1-Monooxygenase [Jannaschia Sp. Ccs1]	WP_011453520.1
Alkane 1-Monooxygenase [Janthinobacterium Sp. Hh01]	WP_008451934.1
Alkane 1-Monooxygenase [Jatrophihabitans Sp.]	TAM88793.1
Alkane 1-Monooxygenase [Jhaorihella Thermophila]	WP_104007479.1
Alkane 1-Monooxygenase [Jiulongibacter Sediminis]	WP_055148465.1
Alkane 1-Monooxygenase [Jongsikchunia Kroppenstedtii]	WP_081622403.1
Alkane 1-Monooxygenase [Kandeliimicrobium Roseum]	WP_102110474.1
Alkane 1-Monooxygenase [Kangiella Geojedonensis]	WP_046561228.1
Alkane 1-Monooxygenase [Kangiella Sp. Hd9-110M-Pit-Sag07]	RDX35610.1
Alkane 1-Monooxygenase [Kangiella Sp. Hz709]	WP_154245373.1
Alkane 1-Monooxygenase [Ketobacter Alkanivorans]	WP_101894643.1
Alkane 1-Monooxygenase [Ketobacter Sp. Genoa1]	RLT90910.1
Alkane 1-Monooxygenase [Ketobacter Sp.]	RLU03537.1
Alkane 1-Monooxygenase [Kinneretia Asaccharophila]	WP_133604970.1
Alkane 1-Monooxygenase [Knoellia Remsis]	PRY58135.1
Alkane 1-Monooxygenase [Knoellia Sinensis Kctc 19936]	KGN34223.1
Alkane 1-Monooxygenase [Knoellia Sinensis]	WP_052109392.1
Alkane 1-Monooxygenase [Knoellia Subterranea Kctc 19937]	KGN37398.1
Alkane 1-Monooxygenase [Kordia Algicida]	WP_007095887.1
Alkane 1-Monooxygenase [Kordia Jejudonensis]	WP_046755283.1
Alkane 1-Monooxygenase [Kordia Periserrulae]	WP_108115428.1
Alkane 1-Monooxygenase [Kordia Sp. Sms9]	WP_114901875.1
Alkane 1-Monooxygenase [Kordia Sp. Tara_039_Srf]	KAB8152106.1
Alkane 1-Monooxygenase [Kordia Zhangzhouensis]	WP_046743535.1
Alkane 1-Monooxygenase [Kordiimonas Gwangyangensis]	WP_155895779.1
Alkane 1-Monooxygenase [Kordiimonas Lacus]	WP_068303074.1
Alkane 1-Monooxygenase [Krasilnikovia Cinnamomea]	WP_130507609.1
Alkane 1-Monooxygenase [Lacibacter Cauensis]	WP_144885602.1
Alkane 1-Monooxygenase [Lacimicrobium Alkaliphilum]	WP_082633372.1
Alkane 1-Monooxygenase [Lacimicrobium Sp. Ss2-24]	WP_088332850.1
Alkane 1-Monooxygenase [Lacinutrix Himadriensis]	WP_055444134.1
Alkane 1-Monooxygenase [Lacinutrix Jangbogonensis]	WP_034058877.1
Alkane 1-Monooxygenase [Lacinutrix Sp. Cau 1491]	WP_136843943.1
Alkane 1-Monooxygenase [Lacinutrix Sp. Hel_I_90]	WP_044401174.1
Alkane 1-Monooxygenase [Legionella Anisa]	WP_019231935.1
Alkane 1-Monooxygenase [Legionella Beliardensis]	WP_115303957.1
Alkane 1-Monooxygenase [Legionella Brunensis]	WP_058441273.1
Alkane 1-Monooxygenase [Legionella Busanensis]	WP_115332442.1
Alkane 1-Monooxygenase [Legionella Cherrii]	WP_028380192.1
Alkane 1-Monooxygenase [Legionella Cincinnatiensis]	WP_058464358.1
Alkane 1-Monooxygenase [Legionella Clemsonensis]	WP_094089747.1
Alkane 1-Monooxygenase [Legionella Erythra]	WP_058527871.1
Alkane 1-Monooxygenase [Legionella Gratiana]	WP_058499510.1
Alkane 1-Monooxygenase [Legionella Gresilensis]	WP_131781957.1
Alkane 1-Monooxygenase [Legionella Hackeliae]	WP_045107284.1
Alkane 1-Monooxygenase [Legionella Jamestowniensis]	WP_058449797.1
Alkane 1-Monooxygenase [Legionella Jordanis]	WP_122256379.1
Alkane 1-Monooxygenase [Legionella Lansingensis]	WP_028372482.1
Alkane 1-Monooxygenase [Legionella Longbeachae D-4968]	EEZ94088.1
Alkane 1-Monooxygenase [Legionella Longbeachae]	WP_150866755.1
Alkane 1-Monooxygenase [Legionella Moravica]	WP_028382926.1
Alkane 1-Monooxygenase [Legionella Norrlandica]	WP_035887961.1
Alkane 1-Monooxygenase [Legionella Pneumophila 2300/99 Alcoy]	ADG26427.1
Alkane 1-Monooxygenase [Legionella Pneumophila Str. 121004]	ERB43082.1
Alkane 1-Monooxygenase [Legionella Pneumophila Str. Leg01/11]	ERH45523.1
Alkane 1-Monooxygenase [Legionella Pneumophila Str. Leg01/20]	ERI48729.1
Alkane 1-Monooxygenase [Legionella Pneumophila Subsp. Fraseri]	APF07675.1
Alkane 1-Monooxygenase [Legionella Pneumophila Subsp. Pascullei]	AMP96826.1
Alkane 1-Monooxygenase [Legionella Pneumophila Subsp. Pneumophila Atcc 43290]	OOD06543.1
Alkane 1-Monooxygenase [Legionella Pneumophila Subsp. Pneumophila Str. Mississauga]	OOK44371.1
Alkane 1-Monooxygenase [Legionella Pneumophila Subsp. Pneumophila Str. Sudbury]	OOK41637.1
Alkane 1-Monooxygenase [Legionella Pneumophila Subsp. Pneumophila Str. Thunder Bay]	AGN15917.1
Alkane 1-Monooxygenase [Legionella Pneumophila Subsp. Pneumophila]	RJY48631.1
Alkane 1-Monooxygenase [Legionella Pneumophila]	WP_106225896.1
Alkane 1-Monooxygenase [Legionella Qingyii]	WP_110142424.1
Alkane 1-Monooxygenase [Legionella Quateirensis]	WP_058474835.1
Alkane 1-Monooxygenase [Legionella Rowbothamii]	WP_133136701.1
Alkane 1-Monooxygenase [Legionella Rubrilucens]	WP_058532618.1
Alkane 1-Monooxygenase [Legionella Sainthelensi]	WP_115711506.1
Alkane 1-Monooxygenase [Legionella Santicrucis]	WP_058514923.1
Alkane 1-Monooxygenase [Legionella Saoudiensis]	WP_058533959.1
Alkane 1-Monooxygenase [Legionella Shakespearei]	WP_018576710.1
Alkane 1-Monooxygenase [Legionella Spiritensis]	WP_058482217.1
Alkane 1-Monooxygenase [Legionella Steelei]	WP_058509965.1
Alkane 1-Monooxygenase [Legionella Steigerwaltii]	WP_058477391.1
Alkane 1-Monooxygenase [Legionella Taurinensis]	WP_108291020.1
Alkane 1-Monooxygenase [Legionella Tucsonensis]	WP_058520045.1
Alkane 1-Monooxygenase [Legionella Wadsworthii]	WP_031565162.1
Alkane 1-Monooxygenase [Legionella Waltersii]	WP_058480835.1
Alkane 1-Monooxygenase [Leisingera Aquaemixtae]	WP_141891779.1
Alkane 1-Monooxygenase [Leisingera Aquimarina]	WP_027256857.1
Alkane 1-Monooxygenase [Leisingera Caerulea]	WP_027236025.1
Alkane 1-Monooxygenase [Leisingera Daeponensis]	WP_027245301.1
Alkane 1-Monooxygenase [Leisingera Methylohalidivorans Dsm 14336]	AHD02498.1
Alkane 1-Monooxygenase [Leisingera Methylohalidivorans]	WP_024092001.1
Alkane 1-Monooxygenase [Leisingera Sp. Ang-Dt]	WP_039147458.1
Alkane 1-Monooxygenase [Leisingera Sp. Ang-M1]	WP_039164160.1
Alkane 1-Monooxygenase [Leisingera Sp. Ang-M6]	WP_039192172.1
Alkane 1-Monooxygenase [Leisingera Sp. Ang-M7]	WP_039184821.1
Alkane 1-Monooxygenase [Leisingera Sp. Ang-S]	KIC53647.1
Alkane 1-Monooxygenase [Leisingera Sp. Ang-S3]	KIC22171.1
Alkane 1-Monooxygenase [Leisingera Sp. Ang-S5]	KIC32770.1
Alkane 1-Monooxygenase [Leisingera Sp. Ang-Vp]	WP_039130799.1
Alkane 1-Monooxygenase [Leisingera Sp. Ang1]	KID07238.1
Alkane 1-Monooxygenase [Leisingera Sp. Njs201]	WP_134831126.1
Alkane 1-Monooxygenase [Lelliottia Nimipressuralis]	WP_104949579.1
Alkane 1-Monooxygenase [Lentibacter Algarum]	WP_089893292.1
Alkane 1-Monooxygenase [Lentzea Aerocolonigenes]	KJK44272.1
Alkane 1-Monooxygenase [Lentzea Albida]	SER69334.1
Alkane 1-Monooxygenase [Lentzea Albidocapillata Subsp. Violacea]	SDJ16226.1
Alkane 1-Monooxygenase [Lentzea Albidocapillata]	SMC82614.1
Alkane 1-Monooxygenase [Lentzea Atacamensis]	RAS71069.1
Alkane 1-Monooxygenase [Lentzea Deserti]	PWK88202.1
Alkane 1-Monooxygenase [Lentzea Flaviverrucosa]	SEP73246.1
Alkane 1-Monooxygenase [Lentzea Fradiae]	SDF74675.1
Alkane 1-Monooxygenase [Lentzea Jiangxiensis]	SDP87850.1
Alkane 1-Monooxygenase [Lentzea Waywayandensis]	SFR25707.1
Alkane 1-Monooxygenase [Leptospira Adleri]	WP_135691277.1
Alkane 1-Monooxygenase [Leptospira Andrefontaineae]	WP_135772534.1
Alkane 1-Monooxygenase [Leptospira Bandrabouensis]	WP_135743890.1
Alkane 1-Monooxygenase [Leptospira Barantonii]	WP_135672092.1
Alkane 1-Monooxygenase [Leptospira Bourretii]	WP_135776772.1
Alkane 1-Monooxygenase [Leptospira Brenneri]	WP_100790428.1
Alkane 1-Monooxygenase [Leptospira Broomii]	WP_010569098.1
Alkane 1-Monooxygenase [Leptospira Congkakensis]	WP_135584184.1
Alkane 1-Monooxygenase [Leptospira Dzoumogneensis]	WP_135758184.1
Alkane 1-Monooxygenase [Leptospira Ellisii]	PKA03287.1
Alkane 1-Monooxygenase [Leptospira Fainei]	WP_016550455.1
Alkane 1-Monooxygenase [Leptospira Fletcheri]	WP_135766451.1
Alkane 1-Monooxygenase [Leptospira Fluminis]	WP_135813092.1
Alkane 1-Monooxygenase [Leptospira Gomenensis]	WP_135592004.1
Alkane 1-Monooxygenase [Leptospira Haakeii]	WP_100724303.1
Alkane 1-Monooxygenase [Leptospira Harrisiae]	WP_100742515.1
Alkane 1-Monooxygenase [Leptospira Hartskeerlii]	WP_100707982.1
Alkane 1-Monooxygenase [Leptospira Idonii]	WP_135760822.1
Alkane 1-Monooxygenase [Leptospira Inadai Serovar Lyme]	PNV75527.1
Alkane 1-Monooxygenase [Leptospira Inadai]	WP_010413595.1
Alkane 1-Monooxygenase [Leptospira Johnsonii]	WP_108926864.1
Alkane 1-Monooxygenase [Leptospira Kanakyensis]	WP_135632828.1
Alkane 1-Monooxygenase [Leptospira Kmetyi]	WP_135654414.1
Alkane 1-Monooxygenase [Leptospira Kobayashii]	WP_109018735.1
Alkane 1-Monooxygenase [Leptospira Koniambonensis]	WP_135615578.1
Alkane 1-Monooxygenase [Leptospira Langatensis]	WP_135646777.1
Alkane 1-Monooxygenase [Leptospira Licerasiae Serovar Varillal Str. Var 010]	EIE00047.1
Alkane 1-Monooxygenase [Leptospira Licerasiae]	WP_135665260.1
Alkane 1-Monooxygenase [Leptospira Meyeri]	WP_135631077.1
Alkane 1-Monooxygenase [Leptospira Montravelensis]	WP_135570296.1
Alkane 1-Monooxygenase [Leptospira Mtsangambouensis]	WP_135692925.1
Alkane 1-Monooxygenase [Leptospira Neocaledonica]	WP_100768922.1
Alkane 1-Monooxygenase [Leptospira Noumeaensis]	WP_135600689.1
Alkane 1-Monooxygenase [Leptospira Ognonensis]	WP_135623335.1
Alkane 1-Monooxygenase [Leptospira Perdikensis]	WP_135580698.1
Alkane 1-Monooxygenase [Leptospira Perolatii]	WP_100714320.1
Alkane 1-Monooxygenase [Leptospira Ryugenii]	WP_108972802.1
Alkane 1-Monooxygenase [Leptospira Saintgironsiae]	WP_100709304.1
Alkane 1-Monooxygenase [Leptospira Sarikeiensis]	WP_135647988.1
Alkane 1-Monooxygenase [Leptospira Selangorensis]	WP_135680208.1
Alkane 1-Monooxygenase [Leptospira Semungkisensis]	WP_135589076.1
Alkane 1-Monooxygenase [Leptospira Sp. B5-022]	WP_020770213.1
Alkane 1-Monooxygenase [Leptospira Sp. Mixed Culture Ati2-C-A1]	PKA26733.1
Alkane 1-Monooxygenase [Leptospira Sp.]	PJE02700.1
Alkane 1-Monooxygenase [Leptospira Stimsonii]	WP_118981684.1
Alkane 1-Monooxygenase [Leptospira Terpstrae]	WP_002974269.1
Alkane 1-Monooxygenase [Leptospira Tipperaryensis]	WP_069608059.1
Alkane 1-Monooxygenase [Leptospira Vanthielii]	WP_135658184.1
Alkane 1-Monooxygenase [Leptospira Venezuelensis]	WP_086446843.1
Alkane 1-Monooxygenase [Leptospira Wolffii]	WP_135698747.1
Alkane 1-Monooxygenase [Leptospira Yasudae]	WP_135780677.1
Alkane 1-Monooxygenase [Lewinella Agarilytica]	WP_090165359.1
Alkane 1-Monooxygenase [Lewinella Cohaerens]	WP_020536325.1
Alkane 1-Monooxygenase [Lewinella Persica]	WP_020569124.1
Alkane 1-Monooxygenase [Lewinella Sp. W8]	WP_134270922.1
Alkane 1-Monooxygenase [Limimaricola Cinnabarinus]	WP_099277227.1
Alkane 1-Monooxygenase [Limimaricola Hongkongensis]	WP_026147374.1
Alkane 1-Monooxygenase [Limimaricola Pyoseonensis]	WP_090112178.1
Alkane 1-Monooxygenase [Limimaricola Soesokkakensis]	WP_085895349.1
Alkane 1-Monooxygenase [Limnobacter Alexandrii]	WP_138519113.1
Alkane 1-Monooxygenase [Limnobacter Sp. Caciam 66H1]	KYP12063.1
Alkane 1-Monooxygenase [Limnobacter Sp. Med105]	WP_008252126.1
Alkane 1-Monooxygenase [Limnobacter Sp. Saoric-690]	WP_105029510.1
Alkane 1-Monooxygenase [Limnobacter Sp.]	RZO94570.1
Alkane 1-Monooxygenase [Limnobacter Thiooxidans]	RZS41851.1
Alkane 1-Monooxygenase [Limnohabitans Planktonicus Ii-D5]	PVE42220.1
Alkane 1-Monooxygenase [Limnohabitans Planktonicus]	WP_053173341.1
Alkane 1-Monooxygenase [Limnohabitans Sp. 15K]	WP_100172986.1
Alkane 1-Monooxygenase [Limnohabitans Sp. 2Kl-3]	WP_089955515.1
Alkane 1-Monooxygenase [Limnohabitans Sp. 2Kl-51]	WP_108355281.1
Alkane 1-Monooxygenase [Limnohabitans Sp. 63Ed37-2]	WP_062402010.1
Alkane 1-Monooxygenase [Limnohabitans Sp. Bal53]	WP_108362304.1
Alkane 1-Monooxygenase [Limnohabitans Sp. Dm1]	WP_090142710.1
Alkane 1-Monooxygenase [Limnohabitans Sp. G3-2]	WP_100118139.1
Alkane 1-Monooxygenase [Limnohabitans Sp. Mms-10A-178]	WP_108421389.1
Alkane 1-Monooxygenase [Limnohabitans Sp. Rim11]	WP_090131731.1
Alkane 1-Monooxygenase [Limnohabitans Sp. Rim28]	WP_019427490.1
Alkane 1-Monooxygenase [Limnohabitans Sp. Ws1]	WP_108377041.1
Alkane 1-Monooxygenase [Litoreibacter Albidus]	WP_089948023.1
Alkane 1-Monooxygenase [Litoreibacter Arenae]	WP_021102856.1
Alkane 1-Monooxygenase [Litoreibacter Halocynthiae]	WP_134016230.1
Alkane 1-Monooxygenase [Litoreibacter Janthinus]	WP_090218139.1
Alkane 1-Monooxygenase [Litoreibacter Meonggei]	WP_121024011.1
Alkane 1-Monooxygenase [Litoreibacter Ponti]	WP_107845828.1
Alkane 1-Monooxygenase [Litorimicrobium Taeanense]	WP_090271078.1
Alkane 1-Monooxygenase [Litorimonas Taeanensis]	WP_121099535.1
Alkane 1-Monooxygenase [Litorivita Pollutaquae]	WP_110795964.1
Alkane 1-Monooxygenase [Loktanella Fryxellensis]	WP_089904879.1
Alkane 1-Monooxygenase [Loktanella Salsilacus]	WP_090189411.1
Alkane 1-Monooxygenase [Loktanella Sp. 1Andimar09]	KQB97301.1
Alkane 1-Monooxygenase [Loktanella Sp. 22Ii-4B]	OWU74612.1
Alkane 1-Monooxygenase [Loktanella Sp. 3Andimar09]	WP_056034329.1
Alkane 1-Monooxygenase [Loktanella Sp. 5Ratimar09]	WP_055687554.1
Alkane 1-Monooxygenase [Loktanella Sp. Alg231-35]	WP_108816149.1
Alkane 1-Monooxygenase [Loktanella Sp. D2R18]	WP_113777256.1
Alkane 1-Monooxygenase [Loktanella Sp. Dsm 29012]	WP_090160461.1
Alkane 1-Monooxygenase [Loktanella Sp. Imcc34160]	WP_129683472.1
Alkane 1-Monooxygenase [Loktanella Sp. Pt4Bl]	WP_110280089.1
Alkane 1-Monooxygenase [Loktanella Sp. S4079]	WP_045997450.1
Alkane 1-Monooxygenase [Longispora Albida]	WP_018352404.1
Alkane 1-Monooxygenase [Lunatimonas Lonarensis]	WP_010855385.1
Alkane 1-Monooxygenase [Luteipulveratus Mongoliensis]	AKU17381.1
Alkane 1-Monooxygenase [Luteovulum Azotoformans]	WP_101340863.1
Alkane 1-Monooxygenase [Luteovulum Johrii]	WP_112330576.1
Alkane 1-Monooxygenase [Luteovulum Ovatum]	WP_097029932.1
Alkane 1-Monooxygenase [Luteovulum Sphaeroides Subsp. Megalophilum]	SNT33028.1
Alkane 1-Monooxygenase [Luteovulum Sphaeroides]	WP_137456946.1
Alkane 1-Monooxygenase [Lutibacter Maritimus]	WP_090225095.1
Alkane 1-Monooxygenase [Lutibacter Sp. Hel_I_33_5]	WP_144896357.1
Alkane 1-Monooxygenase [Lutibacter Sp.]	PHR69629.1
Alkane 1-Monooxygenase [Lutimaribacter Litoralis]	WP_142492091.1
Alkane 1-Monooxygenase [Lutimaribacter Pacificus]	WP_149789766.1
Alkane 1-Monooxygenase [Lutimaribacter Saemankumensis]	WP_090029149.1
Alkane 1-Monooxygenase [Lysobacter Sp. Alg18-2.2]	WP_147890840.1
Alkane 1-Monooxygenase [Lysobacter Sp.]	TXI49572.1
Alkane 1-Monooxygenase [Lysobacter Tabacisoli]	WP_119717672.1
Alkane 1-Monooxygenase [Maliponia Aquimaris]	WP_094023109.1
Alkane 1-Monooxygenase [Mameliella Alba]	WP_088670462.1
Alkane 1-Monooxygenase [Mangrovitalea Sediminis]	WP_097458992.1
Alkane 1-Monooxygenase [Maribacter Caenipelagi]	WP_133673115.1
Alkane 1-Monooxygenase [Maribacter Sp. Htcc2170]	WP_013305856.1
Alkane 1-Monooxygenase [Maribacter Sp. Rz26]	WP_138656912.1
Alkane 1-Monooxygenase [Maribacter Spongiicola]	WP_133688663.1
Alkane 1-Monooxygenase [Maribius Pelagius]	WP_091846597.1
Alkane 1-Monooxygenase [Maribius Sp. Thaf1]	WP_124110923.1
Alkane 1-Monooxygenase [Marimonas Lutisali]	WP_137703069.1
Alkane 1-Monooxygenase [Marinibacterium Profundimaris]	OWU73612.1
Alkane 1-Monooxygenase [Marinicella Litoralis]	TDR22697.1
Alkane 1-Monooxygenase [Marinicella Rhabdoformis]	WP_154222487.1
Alkane 1-Monooxygenase [Marinicella Sediminis]	WP_077412689.1
Alkane 1-Monooxygenase [Mariniradius Saccharolyticus]	WP_008626764.1
Alkane 1-Monooxygenase [Marinirhabdus Gelatinilytica]	WP_115122187.1
Alkane 1-Monooxygenase [Marinobacter Adhaerens Hp15]	ADP98656.1
Alkane 1-Monooxygenase [Marinobacter Adhaerens]	WP_049784493.1
Alkane 1-Monooxygenase [Marinobacter Algicola]	WP_007154942.1
Alkane 1-Monooxygenase [Marinobacter Bohaiensis]	WP_111494778.1
Alkane 1-Monooxygenase [Marinobacter Changyiensis]	WP_152205105.1
Alkane 1-Monooxygenase [Marinobacter Confluentis]	TGN40349.1
Alkane 1-Monooxygenase [Marinobacter Daepoensis]	WP_029652719.1
Alkane 1-Monooxygenase [Marinobacter Excellens Hl-55]	KPQ29482.1
Alkane 1-Monooxygenase [Marinobacter Excellens]	WP_061333911.1
Alkane 1-Monooxygenase [Marinobacter Flavimaris]	WP_104270685.1
Alkane 1-Monooxygenase [Marinobacter Fonticola]	WP_148863959.1
Alkane 1-Monooxygenase [Marinobacter Gudaonensis]	WP_091987458.1
Alkane 1-Monooxygenase [Marinobacter Guineae]	WP_099617275.1
Alkane 1-Monooxygenase [Marinobacter Halodurans]	WP_131483270.1
Alkane 1-Monooxygenase [Marinobacter Halophilus]	WP_106671845.1
Alkane 1-Monooxygenase [Marinobacter Hydrocarbonoclasticus Vt8]	ABM17541.1
Alkane 1-Monooxygenase [Marinobacter Hydrocarbonoclasticus]	WP_153741013.1
Alkane 1-Monooxygenase [Marinobacter Lipolyticus Sm19]	EON93692.1
Alkane 1-Monooxygenase [Marinobacter Lipolyticus]	WP_051123095.1
Alkane 1-Monooxygenase [Marinobacter Litoralis]	WP_114334227.1
Alkane 1-Monooxygenase [Marinobacter Lutaoensis]	ONF42969.1
Alkane 1-Monooxygenase [Marinobacter Manganoxydans Mni7-9]	EHJ04132.1
Alkane 1-Monooxygenase [Marinobacter Manganoxydans]	WP_008173998.1
Alkane 1-Monooxygenase [Marinobacter Maritimus]	WP_144775576.1
Alkane 1-Monooxygenase [Marinobacter Maroccanus]	WP_104321713.1
Alkane 1-Monooxygenase [Marinobacter Mobilis]	WP_091817277.1
Alkane 1-Monooxygenase [Marinobacter Nanhaiticus D15-8W]	ENO16430.1
Alkane 1-Monooxygenase [Marinobacter Nanhaiticus]	WP_004580715.1
Alkane 1-Monooxygenase [Marinobacter Nitratireducens]	WP_081849493.1
Alkane 1-Monooxygenase [Marinobacter Pelagius]	WP_113862982.1
Alkane 1-Monooxygenase [Marinobacter Profundi]	WP_099614181.1
Alkane 1-Monooxygenase [Marinobacter Psychrophilus]	WP_048385071.1
Alkane 1-Monooxygenase [Marinobacter Salarius]	WP_091642976.1
Alkane 1-Monooxygenase [Marinobacter Salsuginis]	WP_153637202.1
Alkane 1-Monooxygenase [Marinobacter Santoriniensis Nksg1]	EMP56330.1
Alkane 1-Monooxygenase [Marinobacter Santoriniensis]	WP_008939275.1
Alkane 1-Monooxygenase [Marinobacter Shengliensis]	WP_106694945.1
Alkane 1-Monooxygenase [Marinobacter Similis]	AHI28214.1
Alkane 1-Monooxygenase [Marinobacter Sp. 3-2]	ROQ47545.1
Alkane 1-Monooxygenase [Marinobacter Sp. Arc7-Dn-1]	WP_117617883.1
Alkane 1-Monooxygenase [Marinobacter Sp. B9-2]	PTB94054.1
Alkane 1-Monooxygenase [Marinobacter Sp. Bss20148]	WP_014870897.1
Alkane 1-Monooxygenase [Marinobacter Sp. Bw6]	WP_148609393.1
Alkane 1-Monooxygenase [Marinobacter Sp. C18]	WP_075194446.1
Alkane 1-Monooxygenase [Marinobacter Sp. C1S70]	WP_022991862.1
Alkane 1-Monooxygenase [Marinobacter Sp. Cp1]	AKV98838.1
Alkane 1-Monooxygenase [Marinobacter Sp. Dsm 26671]	SFE96372.1
Alkane 1-Monooxygenase [Marinobacter Sp. Ehc06]	OAN95874.1
Alkane 1-Monooxygenase [Marinobacter Sp. Ehn04]	OAN94111.1
Alkane 1-Monooxygenase [Marinobacter Sp. Elb17]	WP_007351406.1
Alkane 1-Monooxygenase [Marinobacter Sp. En3]	WP_023012198.1
Alkane 1-Monooxygenase [Marinobacter Sp. Es-1]	WP_022988941.1
Alkane 1-Monooxygenase [Marinobacter Sp. Es.042]	WP_088556672.1
Alkane 1-Monooxygenase [Marinobacter Sp. Es.048]	WP_088827515.1
Alkane 1-Monooxygenase [Marinobacter Sp. Evn1]	WP_023009129.1
Alkane 1-Monooxygenase [Marinobacter Sp. Hex_13]	KXJ44559.1
Alkane 1-Monooxygenase [Marinobacter Sp. Hl-58]	WP_081813590.1
Alkane 1-Monooxygenase [Marinobacter Sp. Jh2]	WP_133004800.1
Alkane 1-Monooxygenase [Marinobacter Sp. Lq44]	WP_058092141.1
Alkane 1-Monooxygenase [Marinobacter Sp. Lv10Ma510-1]	WP_098418153.1
Alkane 1-Monooxygenase [Marinobacter Sp. Lv10R510-11A]	SOB78302.1
Alkane 1-Monooxygenase [Marinobacter Sp. Lv10R510-8]	PKW23239.1
Alkane 1-Monooxygenase [Marinobacter Sp. Lv10R520-4]	WP_098423840.1
Alkane 1-Monooxygenase [Marinobacter Sp. Lvr2A5A20]	WP_134037308.1
Alkane 1-Monooxygenase [Marinobacter Sp. Lz-6]	WP_138437131.1
Alkane 1-Monooxygenase [Marinobacter Sp. Lz-8]	WP_138438936.1
Alkane 1-Monooxygenase [Marinobacter Sp. Mctg268]	WP_051947010.1
Alkane 1-Monooxygenase [Marinobacter Sp. P4B1]	KRW82429.1
Alkane 1-Monooxygenase [Marinobacter Sp. Pj-16]	WP_137435490.1
Alkane 1-Monooxygenase [Marinobacter Sp. Pt19Dw]	PTM56166.1
Alkane 1-Monooxygenase [Marinobacter Sp. R17]	WP_123635087.1
Alkane 1-Monooxygenase [Marinobacter Sp. Thaf197A]	QFS87953.1
Alkane 1-Monooxygenase [Marinobacter Sp. Thaf39]	QFT51738.1
Alkane 1-Monooxygenase [Marinobacter Sp. W62]	WP_135953406.1
Alkane 1-Monooxygenase [Marinobacter Sp. Ywl01]	WP_062781272.1
Alkane 1-Monooxygenase [Marinobacter Sp. Zyf650]	WP_149601580.1
Alkane 1-Monooxygenase [Marinobacter Sp.]	PHS50062.1
Alkane 1-Monooxygenase [Marinobacter Subterrani]	WP_048495841.1
Alkane 1-Monooxygenase [Marinobacter Vinifirmus]	OZC37789.1
Alkane 1-Monooxygenase [Marinobacter Vulgaris]	WP_114611718.1
Alkane 1-Monooxygenase [Marinobacter Zhejiangensis]	WP_092025675.1
Alkane 1-Monooxygenase [Marinoscillum Furvescens Dsm 4134]	RED97452.1
Alkane 1-Monooxygenase [Marinoscillum Furvescens]	WP_115868700.1
Alkane 1-Monooxygenase [Marinosulfonomonas Sp.]	PHQ97773.1
Alkane 1-Monooxygenase [Marinovum Algicola]	WP_074835364.1
Alkane 1-Monooxygenase [Maritimibacter Alkaliphilus Htcc2654]	TYP84486.1
Alkane 1-Monooxygenase [Maritimibacter Alkaliphilus]	WP_008334741.1
Alkane 1-Monooxygenase [Maritimibacter Sp. 55A14]	WP_109424740.1
Alkane 1-Monooxygenase [Maritimibacter Sp. Hl-12]	WP_085525964.1
Alkane 1-Monooxygenase [Maritimibacter Sp. Lz-17]	WP_138422085.1
Alkane 1-Monooxygenase [Marivirga Sericea]	WP_085517546.1
Alkane 1-Monooxygenase [Marivirga Tractuosa Dsm 4126]	ADR20882.1
Alkane 1-Monooxygenase [Marivirga Tractuosa]	WP_013453033.1
Alkane 1-Monooxygenase [Marivita Cryptomonadis]	OSQ57247.1
Alkane 1-Monooxygenase [Marivita Geojedonensis]	WP_085634992.1
Alkane 1-Monooxygenase [Marivita Sp. Cau 1492]	WP_138865106.1
Alkane 1-Monooxygenase [Marivita Sp. Xm-24Bin2]	PWL35341.1
Alkane 1-Monooxygenase [Marivivens Niveibacter]	WP_086450915.1
Alkane 1-Monooxygenase [Marmoricola Aurantiacus]	ROR92972.1
Alkane 1-Monooxygenase [Marmoricola Ginsengisoli]	RNL61989.1
Alkane 1-Monooxygenase [Marmoricola Mangrovicus]	RLV48052.1
Alkane 1-Monooxygenase [Marmoricola Pocheonensis]	RNM12666.1
Alkane 1-Monooxygenase [Marmoricola Scoriae]	SDS82622.1
Alkane 1-Monooxygenase [Marmoricola Solisilvae]	RNL75320.1
Alkane 1-Monooxygenase [Marmoricola Sp. Leaf446]	KQT90865.1
Alkane 1-Monooxygenase [Marortus Luteolus]	WP_103684705.1
Alkane 1-Monooxygenase [Massilia Glaciei]	WP_106755798.1
Alkane 1-Monooxygenase [Meridianimaribacter Flavus]	WP_134198334.1
Alkane 1-Monooxygenase [Meridianimaribacter Sp. Cl38]	WP_131506396.1
Alkane 1-Monooxygenase [Methylarcula Marina]	WP_106691188.1
Alkane 1-Monooxygenase [Methylibium Petroleiphilum]	WP_011831915.1
Alkane 1-Monooxygenase [Methylibium Sp. Cf059]	WP_047487142.1
Alkane 1-Monooxygenase [Methylibium Sp. Nzg]	KNZ32332.1
Alkane 1-Monooxygenase [Methyloceanibacter Caenitepidi]	WP_156137413.1
Alkane 1-Monooxygenase [Methylococcus Capsulatus]	WP_154656722.1
Alkane 1-Monooxygenase [Microbispora Sp. Nrrl B-24597]	WP_051721111.1
Alkane 1-Monooxygenase [Microbulbifer Agarilyticus]	WP_077402732.1
Alkane 1-Monooxygenase [Microbulbifer Flavimaris]	PCO04318.1
Alkane 1-Monooxygenase [Microbulbifer Sp. Q7]	WP_153039273.1
Alkane 1-Monooxygenase [Micromonospora Aurantiaca Atcc 27029]	ADL47464.1
Alkane 1-Monooxygenase [Micromonospora Aurantiaca]	WP_091331670.1
Alkane 1-Monooxygenase [Micromonospora Auratinigra]	WP_091655770.1
Alkane 1-Monooxygenase [Micromonospora Chaiyaphumensis]	WP_091269286.1
Alkane 1-Monooxygenase [Micromonospora Chalcea]	WP_104112211.1
Alkane 1-Monooxygenase [Micromonospora Chersina]	WP_091311501.1
Alkane 1-Monooxygenase [Micromonospora Citrea]	WP_091096295.1
Alkane 1-Monooxygenase [Micromonospora Coxensis]	WP_088978138.1
Alkane 1-Monooxygenase [Micromonospora Echinaurantiaca]	WP_088995245.1
Alkane 1-Monooxygenase [Micromonospora Echinofusca]	WP_089001308.1
Alkane 1-Monooxygenase [Micromonospora Echinospora]	WP_145833558.1
Alkane 1-Monooxygenase [Micromonospora Endolithica]	WP_120725872.1
Alkane 1-Monooxygenase [Micromonospora Globispora]	WP_109945761.1
Alkane 1-Monooxygenase [Micromonospora Globosa]	WP_030268171.1
Alkane 1-Monooxygenase [Micromonospora Haikouensis]	WP_043962586.1
Alkane 1-Monooxygenase [Micromonospora Halophytica]	WP_091295095.1
Alkane 1-Monooxygenase [Micromonospora Humi]	WP_091067740.1
Alkane 1-Monooxygenase [Micromonospora Kangleipakensis]	WP_130333460.1
Alkane 1-Monooxygenase [Micromonospora Lupini Str. Lupac 08]	CCH16878.1
Alkane 1-Monooxygenase [Micromonospora Lupini]	WP_007457111.1
Alkane 1-Monooxygenase [Micromonospora Marina]	WP_091042320.1
Alkane 1-Monooxygenase [Micromonospora Mirobrigensis]	WP_091612032.1
Alkane 1-Monooxygenase [Micromonospora Palomenae]	WP_154942948.1
Alkane 1-Monooxygenase [Micromonospora Purpureochromogenes]	WP_088963250.1
Alkane 1-Monooxygenase [Micromonospora Rhizosphaerae]	WP_091340713.1
Alkane 1-Monooxygenase [Micromonospora Sagamiensis]	WP_145819180.1
Alkane 1-Monooxygenase [Micromonospora Sediminicola]	WP_091579221.1
Alkane 1-Monooxygenase [Micromonospora Siamensis]	WP_088970552.1
Alkane 1-Monooxygenase [Micromonospora Sp. Amso12T]	WP_151455792.1
Alkane 1-Monooxygenase [Micromonospora Sp. Amso31T]	WP_151462960.1
Alkane 1-Monooxygenase [Micromonospora Sp. Ap08]	WP_148427827.1
Alkane 1-Monooxygenase [Micromonospora Sp. Atcc 39149]	WP_050778049.1
Alkane 1-Monooxygenase [Micromonospora Sp. Cnb394]	WP_018783803.1
Alkane 1-Monooxygenase [Micromonospora Sp. Cnz285]	WP_135240824.1
Alkane 1-Monooxygenase [Micromonospora Sp. Cnz296]	TWA13472.1
Alkane 1-Monooxygenase [Micromonospora Sp. Cnz297]	WP_145822429.1
Alkane 1-Monooxygenase [Micromonospora Sp. Cnz303]	WP_132233194.1
Alkane 1-Monooxygenase [Micromonospora Sp. Cnz309]	WP_101414798.1
Alkane 1-Monooxygenase [Micromonospora Sp. Ii]	ODB78552.1
Alkane 1-Monooxygenase [Micromonospora Sp. Kc207]	WP_132397552.1
Alkane 1-Monooxygenase [Micromonospora Sp. Kc213]	WP_132341569.1
Alkane 1-Monooxygenase [Micromonospora Sp. L5]	ADU09952.1
Alkane 1-Monooxygenase [Micromonospora Sp. Lhw51205]	WP_113973074.1
Alkane 1-Monooxygenase [Micromonospora Sp. M71_S20]	WP_121395870.1
Alkane 1-Monooxygenase [Micromonospora Sp. Mh33]	PSK63883.1
Alkane 1-Monooxygenase [Micromonospora Sp. Nbs 11-29]	WP_089153878.1
Alkane 1-Monooxygenase [Micromonospora Sp. Ppf5-17]	RNL89632.1
Alkane 1-Monooxygenase [Micromonospora Sp. Rc5]	OON31365.1
Alkane 1-Monooxygenase [Micromonospora Sp. Rp3T]	WP_107159429.1
Alkane 1-Monooxygenase [Micromonospora Sp. Rv43]	WP_047893653.1
Alkane 1-Monooxygenase [Micromonospora Sp. S4605]	WP_109899639.1
Alkane 1-Monooxygenase [Micromonospora Sp. Wmma1996]	WP_098745736.1
Alkane 1-Monooxygenase [Micromonospora Sp. Wmma2032]	WP_099161920.1
Alkane 1-Monooxygenase [Micromonospora Sp. Wmmc415]	WP_155333349.1
Alkane 1-Monooxygenase [Micromonospora Sp. Xm-20-01]	TPR00447.1
Alkane 1-Monooxygenase [Micromonospora Terminaliae]	WP_154225425.1
Alkane 1-Monooxygenase [Microscilla Marina Atcc 23134]	EAY29307.1
Alkane 1-Monooxygenase [Microscilla Marina]	WP_002696275.1
Alkane 1-Monooxygenase [Millisia Brevis]	WP_084352180.1
Alkane 1-Monooxygenase [Minicystis Rosea]	WP_146729688.1
Alkane 1-Monooxygenase [Monaibacterium Marinum]	WP_097928683.1
Alkane 1-Monooxygenase [Mongoliibacter Ruber]	WP_106135121.1
Alkane 1-Monooxygenase [Mongoliibacter Sp.]	TVP52184.1
Alkane 1-Monooxygenase [Moraxellaceae Bacterium Aer2_44_116]	TQC99702.1
Alkane 1-Monooxygenase [Moraxellaceae Bacterium Hyn0046]	AXI04734.1
Alkane 1-Monooxygenase [Moraxellaceae Bacterium]	RYY80034.1
Alkane 1-Monooxygenase [Moritella Sp. Pe36]	WP_006033836.1
Alkane 1-Monooxygenase [Mumia Flava]	PJJ57751.1
Alkane 1-Monooxygenase [Muricauda Lutaonensis]	WP_045801673.1
Alkane 1-Monooxygenase [Muricauda Nanhaiensis]	WP_116184422.1
Alkane 1-Monooxygenase [Muricauda Pacifica]	PRX56908.1
Alkane 1-Monooxygenase [Muricauda Sp. 176Cp4-71]	WP_130614481.1
Alkane 1-Monooxygenase [Muricauda Sp.]	RNC92290.1
Alkane 1-Monooxygenase [Muriicola Sp. Mms17-Sy002]	WP_129606550.1
Alkane 1-Monooxygenase [Mycobacterium Ahvazicum]	WP_096285264.1
Alkane 1-Monooxygenase [Mycobacterium Alsense]	WP_142276385.1
Alkane 1-Monooxygenase [Mycobacterium Angelicum]	WP_083111128.1
Alkane 1-Monooxygenase [Mycobacterium Aquaticum]	ORA28879.1
Alkane 1-Monooxygenase [Mycobacterium Arosiense Atcc Baa-1401 = Dsm 45069]	ORA15122.1
Alkane 1-Monooxygenase [Mycobacterium Arosiense]	WP_083064808.1
Alkane 1-Monooxygenase [Mycobacterium Asiaticum Dsm 44297]	ORA15271.1
Alkane 1-Monooxygenase [Mycobacterium Asiaticum]	WP_081287167.1
Alkane 1-Monooxygenase [Mycobacterium Attenuatum]	WP_122497233.1
Alkane 1-Monooxygenase [Mycobacterium Avium 05-4293]	ETA95394.1
Alkane 1-Monooxygenase [Mycobacterium Avium 09-5983]	ETB29113.1
Alkane 1-Monooxygenase [Mycobacterium Avium 10-5560]	ETB55699.1
Alkane 1-Monooxygenase [Mycobacterium Avium 10-5581]	ETB00905.1
Alkane 1-Monooxygenase [Mycobacterium Avium 11-0986]	ETB51315.1
Alkane 1-Monooxygenase [Mycobacterium Avium Subsp. Avium 10-9275]	ETB21342.1
Alkane 1-Monooxygenase [Mycobacterium Avium Subsp. Avium 11-4751]	ETB23965.1
Alkane 1-Monooxygenase [Mycobacterium Avium Subsp. Avium]	QGW33828.1
Alkane 1-Monooxygenase [Mycobacterium Avium Subsp. Hominissuis 10-4249]	ETB32589.1
Alkane 1-Monooxygenase [Mycobacterium Avium Subsp. Hominissuis 10-5606]	ETB44822.1
Alkane 1-Monooxygenase [Mycobacterium Avium Subsp. Hominissuis 100]	KDP04580.1
Alkane 1-Monooxygenase [Mycobacterium Avium Subsp. Hominissuis 101]	KDP03440.1
Alkane 1-Monooxygenase [Mycobacterium Avium Subsp. Hominissuis 3388]	KDO94617.1
Alkane 1-Monooxygenase [Mycobacterium Avium Subsp. Hominissuis A5]	KDO93774.1
Alkane 1-Monooxygenase [Mycobacterium Avium Subsp. Hominissuis]	QCR81086.1
Alkane 1-Monooxygenase [Mycobacterium Avium Subsp. Paratuberculosis 10-4404]	ETB06179.1
Alkane 1-Monooxygenase [Mycobacterium Avium Subsp. Paratuberculosis 10-5864]	ETB07766.1
Alkane 1-Monooxygenase [Mycobacterium Avium Subsp. Paratuberculosis 10-5975]	ETB35891.1
Alkane 1-Monooxygenase [Mycobacterium Avium Subsp. Paratuberculosis 11-1786]	ETB44148.1
Alkane 1-Monooxygenase [Mycobacterium Avium Subsp. Paratuberculosis S5]	ELP44928.1
Alkane 1-Monooxygenase [Mycobacterium Avium Subsp. Paratuberculosis]	OVF01398.1
Alkane 1-Monooxygenase [Mycobacterium Avium Subsp. Silvaticum Atcc 49884]	ETB15181.1
Alkane 1-Monooxygenase [Mycobacterium Avium]	WP_084252508.1
Alkane 1-Monooxygenase [Mycobacterium Basiliense]	WP_158017397.1
Alkane 1-Monooxygenase [Mycobacterium Bohemicum]	WP_085182062.1
Alkane 1-Monooxygenase [Mycobacterium Bouchedurhonense]	ORA52811.1
Alkane 1-Monooxygenase [Mycobacterium Branderi]	WP_083131819.1
Alkane 1-Monooxygenase [Mycobacterium Canettii]	WP_044097275.1
Alkane 1-Monooxygenase [Mycobacterium Celatum]	WP_085168396.1
Alkane 1-Monooxygenase [Mycobacterium Colombiense Cect 3035]	EJO88331.1
Alkane 1-Monooxygenase [Mycobacterium Colombiense]	WP_155762905.1
Alkane 1-Monooxygenase [Mycobacterium Conspicuum]	WP_085231469.1
Alkane 1-Monooxygenase [Mycobacterium Decipiens]	WP_085323241.1
Alkane 1-Monooxygenase [Mycobacterium Dioxanotrophicus]	WP_087073297.1
Alkane 1-Monooxygenase [Mycobacterium Eburneum]	TDH53404.1
Alkane 1-Monooxygenase [Mycobacterium Europaeum]	WP_085241659.1
Alkane 1-Monooxygenase [Mycobacterium Florentinum]	WP_085220024.1
Alkane 1-Monooxygenase [Mycobacterium Fragae]	ORV62117.1
Alkane 1-Monooxygenase [Mycobacterium Gallinarum]	BBY96118.1
Alkane 1-Monooxygenase [Mycobacterium Gastri 'Wayne']	ETW22201.1
Alkane 1-Monooxygenase [Mycobacterium Gastri]	WP_036417850.1
Alkane 1-Monooxygenase [Mycobacterium Gordonae]	WP_083271066.1
Alkane 1-Monooxygenase [Mycobacterium Grossiae]	WP_070355326.1
Alkane 1-Monooxygenase [Mycobacterium Haemophilum Dsm 44634]	AKN18321.1
Alkane 1-Monooxygenase [Mycobacterium Haemophilum]	WP_047313329.1
Alkane 1-Monooxygenase [Mycobacterium Heckeshornense]	WP_048892936.1
Alkane 1-Monooxygenase [Mycobacterium Heidelbergense]	WP_083073266.1
Alkane 1-Monooxygenase [Mycobacterium Helveticum]	WP_144952168.1
Alkane 1-Monooxygenase [Mycobacterium Innocens]	WP_099193619.1
Alkane 1-Monooxygenase [Mycobacterium Interjectum]	WP_096866118.1
Alkane 1-Monooxygenase [Mycobacterium Intermedium]	WP_069419384.1
Alkane 1-Monooxygenase [Mycobacterium Intracellulare Subsp. Chimaera]	QGK50405.1
Alkane 1-Monooxygenase [Mycobacterium Intracellulare Subsp. Intracellulare Mtcc 9506]	AFS16131.1
Alkane 1-Monooxygenase [Mycobacterium Intracellulare Subsp. Yongonense]	OCB09848.1
Alkane 1-Monooxygenase [Mycobacterium Intracellulare]	WP_064940218.1
Alkane 1-Monooxygenase [Mycobacterium Kansasii Atcc 12478]	AGZ52552.1
Alkane 1-Monooxygenase [Mycobacterium Kansasii]	WP_103859672.1
Alkane 1-Monooxygenase [Mycobacterium Kubicae]	WP_085072803.1
Alkane 1-Monooxygenase [Mycobacterium Kyogaense]	WP_111508885.1
Alkane 1-Monooxygenase [Mycobacterium Kyorinense]	WP_082969496.1
Alkane 1-Monooxygenase [Mycobacterium Lacus]	WP_085161193.1
Alkane 1-Monooxygenase [Mycobacterium Lehmannii]	KUI19447.1
Alkane 1-Monooxygenase [Mycobacterium Lentiflavum]	WP_090600733.1
Alkane 1-Monooxygenase [Mycobacterium Malmoense]	WP_083012283.1
Alkane 1-Monooxygenase [Mycobacterium Mantenii]	WP_083097863.1
Alkane 1-Monooxygenase [Mycobacterium Marinum]	WP_117431294.1
Alkane 1-Monooxygenase [Mycobacterium Marseillense]	WP_145013605.1
Alkane 1-Monooxygenase [Mycobacterium Montefiorense]	WP_108924618.1
Alkane 1-Monooxygenase [Mycobacterium Mungi]	OAQ16663.1
Alkane 1-Monooxygenase [Mycobacterium Nebraskense]	WP_047322007.1
Alkane 1-Monooxygenase [Mycobacterium Neglectum]	WP_099038874.1
Alkane 1-Monooxygenase [Mycobacterium Neumannii]	WP_094294356.1
Alkane 1-Monooxygenase [Mycobacterium Noviomagense]	WP_083086455.1
Alkane 1-Monooxygenase [Mycobacterium Novum]	BBX13121.1
Alkane 1-Monooxygenase [Mycobacterium Numidiamassiliense]	WP_077077342.1
Alkane 1-Monooxygenase [Mycobacterium Orygis 112400015]	EMT34476.1
Alkane 1-Monooxygenase [Mycobacterium Orygis]	TPD52560.1
Alkane 1-Monooxygenase [Mycobacterium Palauense]	WP_099024645.1
Alkane 1-Monooxygenase [Mycobacterium Palustre]	WP_085080179.1
Alkane 1-Monooxygenase [Mycobacterium Paraense]	WP_085174352.1
Alkane 1-Monooxygenase [Mycobacterium Paragordonae]	WP_156296374.1
Alkane 1-Monooxygenase [Mycobacterium Paraintracellulare]	OSC20089.1
Alkane 1-Monooxygenase [Mycobacterium Paraseoulense]	WP_083169915.1
Alkane 1-Monooxygenase [Mycobacterium Parmense]	WP_085267619.1
Alkane 1-Monooxygenase [Mycobacterium Persicum]	WP_075547789.1
Alkane 1-Monooxygenase [Mycobacterium Pseudokansasii]	WP_036402793.1
Alkane 1-Monooxygenase [Mycobacterium Pseudoshottsii Jcm 15466]	BBA89004.1
Alkane 1-Monooxygenase [Mycobacterium Pseudoshottsii]	WP_086084694.1
Alkane 1-Monooxygenase [Mycobacterium Rhizamassiliense]	WP_077086039.1
Alkane 1-Monooxygenase [Mycobacterium Riyadhense]	WP_085249831.1
Alkane 1-Monooxygenase [Mycobacterium Saskatchewanense]	WP_085254236.1
Alkane 1-Monooxygenase [Mycobacterium Scrofulaceum]	WP_083179818.1
Alkane 1-Monooxygenase [Mycobacterium Sherrisii]	WP_069399868.1
Alkane 1-Monooxygenase [Mycobacterium Shigaense]	WP_118914400.1
Alkane 1-Monooxygenase [Mycobacterium Shimoidei]	WP_113964150.1
Alkane 1-Monooxygenase [Mycobacterium Shinjukuense]	WP_083047469.1
Alkane 1-Monooxygenase [Mycobacterium Shottsii]	BBX59592.1
Alkane 1-Monooxygenase [Mycobacterium Simiae]	WP_149653838.1
Alkane 1-Monooxygenase [Mycobacterium Sp. 012931]	WP_020788372.1
Alkane 1-Monooxygenase [Mycobacterium Sp. 1081908.1]	WP_082978865.1
Alkane 1-Monooxygenase [Mycobacterium Sp. 1164966.3]	WP_082929968.1
Alkane 1-Monooxygenase [Mycobacterium Sp. 1165196.3]	OBK37654.1
Alkane 1-Monooxygenase [Mycobacterium Sp. 1245499.0]	OBL05407.1
Alkane 1-Monooxygenase [Mycobacterium Sp. 1245801.1]	OBJ14139.1
Alkane 1-Monooxygenase [Mycobacterium Sp. 1245852.3]	OBK15472.1
Alkane 1-Monooxygenase [Mycobacterium Sp. 1274761.0]	WP_082943755.1
Alkane 1-Monooxygenase [Mycobacterium Sp. 141]	WP_051111492.1
Alkane 1-Monooxygenase [Mycobacterium Sp. 283Mftsu]	SEB04628.1
Alkane 1-Monooxygenase [Mycobacterium Sp. 3519A]	WP_101950163.1
Alkane 1-Monooxygenase [Mycobacterium Sp. 360Mftsu5.1]	WP_051128522.1
Alkane 1-Monooxygenase [Mycobacterium Sp. 455Mf]	SFG32645.1
Alkane 1-Monooxygenase [Mycobacterium Sp. 4858]	WP_102418614.1
Alkane 1-Monooxygenase [Mycobacterium Sp. 852002-51163_Sch5372311]	WP_082966875.1
Alkane 1-Monooxygenase [Mycobacterium Sp. 852002-51613_Sch5001154]	OBF72534.1
Alkane 1-Monooxygenase [Mycobacterium Sp. 852002-51759_Sch5129042]	OBF86524.1
Alkane 1-Monooxygenase [Mycobacterium Sp. 852002-53434_Sch5985345]	OBF51468.1
Alkane 1-Monooxygenase [Mycobacterium Sp. 852014-52450_Sch5900713]	OBF93602.1
Alkane 1-Monooxygenase [Mycobacterium Sp. 88Mf]	SER57026.1
Alkane 1-Monooxygenase [Mycobacterium Sp. At1]	WP_079923734.1
Alkane 1-Monooxygenase [Mycobacterium Sp. Bk086]	WP_133690523.1
Alkane 1-Monooxygenase [Mycobacterium Sp. Bk558]	WP_130377700.1
Alkane 1-Monooxygenase [Mycobacterium Sp. D16Q16]	WP_078314869.1
Alkane 1-Monooxygenase [Mycobacterium Sp. D16R12]	WP_078296648.1
Alkane 1-Monooxygenase [Mycobacterium Sp. Dbp42]	TMS53287.1
Alkane 1-Monooxygenase [Mycobacterium Sp. Dl99]	WP_135453229.1
Alkane 1-Monooxygenase [Mycobacterium Sp. E1214]	OBG73963.1
Alkane 1-Monooxygenase [Mycobacterium Sp. E1319]	OBH24044.1
Alkane 1-Monooxygenase [Mycobacterium Sp. E1386]	OBI36891.1
Alkane 1-Monooxygenase [Mycobacterium Sp. E1715]	OBH21008.1
Alkane 1-Monooxygenase [Mycobacterium Sp. E183]	OBH38381.1
Alkane 1-Monooxygenase [Mycobacterium Sp. E188]	OBG56036.1
Alkane 1-Monooxygenase [Mycobacterium Sp. E2327]	WP_082973415.1
Alkane 1-Monooxygenase [Mycobacterium Sp. E3251]	OBG90344.1
Alkane 1-Monooxygenase [Mycobacterium Sp. E3298]	OBG86383.1
Alkane 1-Monooxygenase [Mycobacterium Sp. E3305]	OBG71385.1
Alkane 1-Monooxygenase [Mycobacterium Sp. E735]	OBG59536.1
Alkane 1-Monooxygenase [Mycobacterium Sp. E796]	WP_082964104.1
Alkane 1-Monooxygenase [Mycobacterium Sp. E802]	OBG84316.1
Alkane 1-Monooxygenase [Mycobacterium Sp. Elw1]	WP_149381115.1
Alkane 1-Monooxygenase [Mycobacterium Sp. Env421]	WP_102808602.1
Alkane 1-Monooxygenase [Mycobacterium Sp. Epa45]	WP_047329472.1
Alkane 1-Monooxygenase [Mycobacterium Sp. Epg1]	WP_104863250.1
Alkane 1-Monooxygenase [Mycobacterium Sp. Ga-0227B]	KUH89530.1
Alkane 1-Monooxygenase [Mycobacterium Sp. Ga-1199]	WP_156431453.1
Alkane 1-Monooxygenase [Mycobacterium Sp. Ga-1285]	WP_156425185.1
Alkane 1-Monooxygenase [Mycobacterium Sp. Ga-1841]	WP_076191618.1
Alkane 1-Monooxygenase [Mycobacterium Sp. Ga-1999]	KUH89301.1
Alkane 1-Monooxygenase [Mycobacterium Sp. Ga-2829]	WP_059087616.1
Alkane 1-Monooxygenase [Mycobacterium Sp. H4Y]	ELR82587.1
Alkane 1-Monooxygenase [Mycobacterium Sp. Iec1808]	WP_085189512.1
Alkane 1-Monooxygenase [Mycobacterium Sp. Is-1264]	WP_076057700.1
Alkane 1-Monooxygenase [Mycobacterium Sp. Is-1496]	WP_059159635.1
Alkane 1-Monooxygenase [Mycobacterium Sp. Is-1556]	KUH81285.1
Alkane 1-Monooxygenase [Mycobacterium Sp. Is-1590]	WP_156434272.1
Alkane 1-Monooxygenase [Mycobacterium Sp. Is-1742]	WP_082695815.1
Alkane 1-Monooxygenase [Mycobacterium Sp. Is-2888]	WP_076118959.1
Alkane 1-Monooxygenase [Mycobacterium Sp. Is-3022]	WP_059165577.1
Alkane 1-Monooxygenase [Mycobacterium Sp. Is-836]	WP_076125784.1
Alkane 1-Monooxygenase [Mycobacterium Sp. Itm-2016-00316]	WP_105366145.1
Alkane 1-Monooxygenase [Mycobacterium Sp. Jls]	ABN97171.1
Alkane 1-Monooxygenase [Mycobacterium Sp. Js623]	WP_041311440.1
Alkane 1-Monooxygenase [Mycobacterium Sp. Kms]	ABL90562.1
Alkane 1-Monooxygenase [Mycobacterium Sp. Lnnu 331112]	WP_149361756.1
Alkane 1-Monooxygenase [Mycobacterium Sp. M26]	WP_082690348.1
Alkane 1-Monooxygenase [Mycobacterium Sp. Mcs]	ABG07445.1
Alkane 1-Monooxygenase [Mycobacterium Sp. Mfm001]	WP_116375265.1
Alkane 1-Monooxygenase [Mycobacterium Sp. Mhsd3]	PKQ58985.1
Alkane 1-Monooxygenase [Mycobacterium Sp. Mott36Y]	AFJ37017.1
Alkane 1-Monooxygenase [Mycobacterium Sp. Ms1601]	WP_083735751.1
Alkane 1-Monooxygenase [Mycobacterium Sp. Naz190054]	KWX69091.1
Alkane 1-Monooxygenase [Mycobacterium Sp. Ns-7484]	OMB92958.1
Alkane 1-Monooxygenase [Mycobacterium Sp. Ok887]	TDT99030.1
Alkane 1-Monooxygenase [Mycobacterium Sp. Ok889]	TDR65526.1
Alkane 1-Monooxygenase [Mycobacterium Sp. Ps03_16]	WP_135128560.1
Alkane 1-Monooxygenase [Mycobacterium Sp. Pyr10]	WP_099962641.1
Alkane 1-Monooxygenase [Mycobacterium Sp. Qgd 101]	WP_102146067.1
Alkane 1-Monooxygenase [Mycobacterium Sp. Qia-37]	AMW21122.1
Alkane 1-Monooxygenase [Mycobacterium Sp. Root135]	WP_082570365.1
Alkane 1-Monooxygenase [Mycobacterium Sp. Root265]	WP_057171230.1
Alkane 1-Monooxygenase [Mycobacterium Sp. Shizuoka-1]	WP_099252013.1
Alkane 1-Monooxygenase [Mycobacterium Sp. Soil538]	WP_057147106.1
Alkane 1-Monooxygenase [Mycobacterium Sp. Sp-6446]	WP_076248163.1
Alkane 1-Monooxygenase [Mycobacterium Sp. St-F2]	WP_083612370.1
Alkane 1-Monooxygenase [Mycobacterium Sp. Thaf192]	WP_152519580.1
Alkane 1-Monooxygenase [Mycobacterium Sp. Um_Kg1]	WP_046316090.1
Alkane 1-Monooxygenase [Mycobacterium Sp. Um_Kg27]	WP_046301869.1
Alkane 1-Monooxygenase [Mycobacterium Sp. Um_Nz2]	WP_046282713.1
Alkane 1-Monooxygenase [Mycobacterium Sp. Um_Rhs]	WP_081664373.1
Alkane 1-Monooxygenase [Mycobacterium Sp. Um_Wgj]	WP_024441442.1
Alkane 1-Monooxygenase [Mycobacterium Sp. Urhb0044]	WP_029115353.1
Alkane 1-Monooxygenase [Mycobacterium Sp. Urhd0025]	WP_036475293.1
Alkane 1-Monooxygenase [Mycobacterium Sp. Wy10]	APE16199.1
Alkane 1-Monooxygenase [Mycobacterium Sp. Yc-Rl4]	WP_082902468.1
Alkane 1-Monooxygenase [Mycobacterium Sp. Yr708]	WP_132165513.1
Alkane 1-Monooxygenase [Mycobacterium Sp. Yr782]	WP_108059899.1
Alkane 1-Monooxygenase [Mycobacterium Sp.]	TXI53817.1
Alkane 1-Monooxygenase [Mycobacterium Syngnathidarum]	WP_075910364.1
Alkane 1-Monooxygenase [Mycobacterium Szulgai]	WP_085671702.1
Alkane 1-Monooxygenase [Mycobacterium Talmoniae]	PQM45102.1
Alkane 1-Monooxygenase [Mycobacterium Terramassiliense]	WP_108637215.1
Alkane 1-Monooxygenase [Mycobacterium Timonense]	ORB81638.1
Alkane 1-Monooxygenase [Mycobacterium Triplex]	WP_036467245.1
Alkane 1-Monooxygenase [Mycobacterium Tuberculosis 1821Adb35]	AQN87961.1
Alkane 1-Monooxygenase [Mycobacterium Tuberculosis 1821Adb36]	AQP05323.1
Alkane 1-Monooxygenase [Mycobacterium Tuberculosis 1821Adb37]	AQN91857.1
Alkane 1-Monooxygenase [Mycobacterium Tuberculosis 1821Adb38]	AQN95743.1
Alkane 1-Monooxygenase [Mycobacterium Tuberculosis 1821Adb40]	AQP01445.1
Alkane 1-Monooxygenase [Mycobacterium Tuberculosis 1821Adb41]	AQN99625.1
Alkane 1-Monooxygenase [Mycobacterium Tuberculosis 1821Adb42]	AQO03500.1
Alkane 1-Monooxygenase [Mycobacterium Tuberculosis 1821Adb44]	AQO07385.1
Alkane 1-Monooxygenase [Mycobacterium Tuberculosis 1821Adb45]	AQP09224.1
Alkane 1-Monooxygenase [Mycobacterium Tuberculosis Cas/Nitr204]	AGL28698.1
Alkane 1-Monooxygenase [Mycobacterium Tuberculosis Cwcfvrf Mdrtb 670]	KAK25558.1
Alkane 1-Monooxygenase [Mycobacterium Tuberculosis Eai5]	AGQ36434.1
Alkane 1-Monooxygenase [Mycobacterium Tuberculosis Eai5/Nitr206]	AGL32764.1
Alkane 1-Monooxygenase [Mycobacterium Tuberculosis Ins_Mdr]	EUB04968.1
Alkane 1-Monooxygenase [Mycobacterium Tuberculosis Ins_Sen]	EUA99818.1
Alkane 1-Monooxygenase [Mycobacterium Tuberculosis Ins_Xdr]	EUA98145.1
Alkane 1-Monooxygenase [Mycobacterium Tuberculosis K]	AIB49977.1
Alkane 1-Monooxygenase [Mycobacterium Tuberculosis M13]	ORT91562.1
Alkane 1-Monooxygenase [Mycobacterium Tuberculosis Rgtb327]	AFE18050.1
Alkane 1-Monooxygenase [Mycobacterium Tuberculosis Str. Beijing/Ds6701]	KEP57909.1
Alkane 1-Monooxygenase [Mycobacterium Tuberculosis Str. Beijing/Nitr203]	AGJ69386.1
Alkane 1-Monooxygenase [Mycobacterium Tuberculosis Trs1]	AQO11292.1
Alkane 1-Monooxygenase [Mycobacterium Tuberculosis Trs10]	AQP24821.1
Alkane 1-Monooxygenase [Mycobacterium Tuberculosis Trs11]	AQO81890.1
Alkane 1-Monooxygenase [Mycobacterium Tuberculosis Trs12]	AQO54529.1
Alkane 1-Monooxygenase [Mycobacterium Tuberculosis Trs13]	AQO26920.1
Alkane 1-Monooxygenase [Mycobacterium Tuberculosis Trs14]	AQO50631.1
Alkane 1-Monooxygenase [Mycobacterium Tuberculosis Trs15]	AQO58450.1
Alkane 1-Monooxygenase [Mycobacterium Tuberculosis Trs16]	AQO15188.1
Alkane 1-Monooxygenase [Mycobacterium Tuberculosis Trs17]	AQO19107.1
Alkane 1-Monooxygenase [Mycobacterium Tuberculosis Trs18]	AQO62378.1
Alkane 1-Monooxygenase [Mycobacterium Tuberculosis Trs19]	AQO34742.1
Alkane 1-Monooxygenase [Mycobacterium Tuberculosis Trs2]	AQP17014.1
Alkane 1-Monooxygenase [Mycobacterium Tuberculosis Trs20]	AQO23022.1
Alkane 1-Monooxygenase [Mycobacterium Tuberculosis Trs21]	AQO30818.1
Alkane 1-Monooxygenase [Mycobacterium Tuberculosis Trs22]	AQP13107.1
Alkane 1-Monooxygenase [Mycobacterium Tuberculosis Trs23]	AQO46729.1
Alkane 1-Monooxygenase [Mycobacterium Tuberculosis Trs24]	AQO89691.1
Alkane 1-Monooxygenase [Mycobacterium Tuberculosis Trs25]	AQO93612.1
Alkane 1-Monooxygenase [Mycobacterium Tuberculosis Trs26]	AQO97502.1
Alkane 1-Monooxygenase [Mycobacterium Tuberculosis Trs27]	AQO85775.1
Alkane 1-Monooxygenase [Mycobacterium Tuberculosis Trs28]	AQO74103.1
Alkane 1-Monooxygenase [Mycobacterium Tuberculosis Trs29]	AQP20924.1
Alkane 1-Monooxygenase [Mycobacterium Tuberculosis Trs4]	AQO70188.1
Alkane 1-Monooxygenase [Mycobacterium Tuberculosis Trs5]	AQO42801.1
Alkane 1-Monooxygenase [Mycobacterium Tuberculosis Trs6]	AQO66293.1
Alkane 1-Monooxygenase [Mycobacterium Tuberculosis Trs7]	AQO38632.1
Alkane 1-Monooxygenase [Mycobacterium Tuberculosis Trs8]	AQO78014.1
Alkane 1-Monooxygenase [Mycobacterium Tuberculosis Trs9]	AQN84067.1
Alkane 1-Monooxygenase [Mycobacterium Tuberculosis Variant Africanum]	AMQ39932.1
Alkane 1-Monooxygenase [Mycobacterium Tuberculosis Variant Bovis 04-303]	ESK74065.1
Alkane 1-Monooxygenase [Mycobacterium Tuberculosis Variant Bovis An5]	ESK70686.1
Alkane 1-Monooxygenase [Mycobacterium Tuberculosis Variant Bovis Bcg Str. Tokyo 172]	AMO11578.1
Alkane 1-Monooxygenase [Mycobacterium Tuberculosis Variant Bovis Bcg]	QPC49694.1
Alkane 1-Monooxygenase [Mycobacterium Tuberculosis Variant Bovis]	TXA40250.1
Alkane 1-Monooxygenase [Mycobacterium Tuberculosis Variant Caprae]	APU27118.1
Alkane 1-Monooxygenase [Mycobacterium Tuberculosis Variant Microti Ov254]	PLV50755.1
Alkane 1-Monooxygenase [Mycobacterium Tuberculosis Variant Pinnipedii]	RAM22633.1
Alkane 1-Monooxygenase [Mycobacterium Tuberculosis]	WP_140027040.1
Alkane 1-Monooxygenase [Mycobacterium Ulcerans]	WP_156092226.1
Alkane 1-Monooxygenase [Mycobacterium Vulneris]	WP_085290332.1
Alkane 1-Monooxygenase [Mycobacterium Xenopi Rivm700367]	EID15485.1
Alkane 1-Monooxygenase [Mycobacterium Xenopi]	WP_085196707.1
Alkane 1-Monooxygenase [Mycobacteroides Abscessus 3A-0119-R]	EIV22198.1
Alkane 1-Monooxygenase [Mycobacteroides Abscessus 3A-0122-R]	EIV24175.1
Alkane 1-Monooxygenase [Mycobacteroides Abscessus 3A-0122-S]	EIV33358.1
Alkane 1-Monooxygenase [Mycobacteroides Abscessus 3A-0731]	EIV37327.1
Alkane 1-Monooxygenase [Mycobacteroides Abscessus 3A-0810-R]	EIV76101.1
Alkane 1-Monooxygenase [Mycobacteroides Abscessus 3A-0930-R]	EIV49153.1
Alkane 1-Monooxygenase [Mycobacteroides Abscessus 3A-0930-S]	EIV49619.1
Alkane 1-Monooxygenase [Mycobacteroides Abscessus 47J26]	EHC00143.1
Alkane 1-Monooxygenase [Mycobacteroides Abscessus 4S-0116-R]	EIV47714.1
Alkane 1-Monooxygenase [Mycobacteroides Abscessus 4S-0116-S]	EIV59628.1
Alkane 1-Monooxygenase [Mycobacteroides Abscessus 4S-0206]	EIV09356.1
Alkane 1-Monooxygenase [Mycobacteroides Abscessus 4S-0303]	EIT89654.1
Alkane 1-Monooxygenase [Mycobacteroides Abscessus 4S-0726-Ra]	EIT95196.1
Alkane 1-Monooxygenase [Mycobacteroides Abscessus 4S-0726-Rb]	EIT91647.1
Alkane 1-Monooxygenase [Mycobacteroides Abscessus 5S-0304]	EIU09246.1
Alkane 1-Monooxygenase [Mycobacteroides Abscessus 5S-0421]	EIU05689.1
Alkane 1-Monooxygenase [Mycobacteroides Abscessus 5S-0422]	EIU04021.1
Alkane 1-Monooxygenase [Mycobacteroides Abscessus 5S-0708]	EIU20486.1
Alkane 1-Monooxygenase [Mycobacteroides Abscessus 5S-0817]	EIU26257.1
Alkane 1-Monooxygenase [Mycobacteroides Abscessus 5S-0921]	EIU87085.1
Alkane 1-Monooxygenase [Mycobacteroides Abscessus 5S-1212]	EIU30837.1
Alkane 1-Monooxygenase [Mycobacteroides Abscessus 5S-1215]	EIU41457.1
Alkane 1-Monooxygenase [Mycobacteroides Abscessus 6G-0125-R]	EIU38993.1
Alkane 1-Monooxygenase [Mycobacteroides Abscessus 6G-0125-S]	EIU36348.1
Alkane 1-Monooxygenase [Mycobacteroides Abscessus 6G-0212]	EIU88820.1
Alkane 1-Monooxygenase [Mycobacteroides Abscessus 6G-0728-R]	EIU94910.1
Alkane 1-Monooxygenase [Mycobacteroides Abscessus 6G-0728-S]	EIU53254.1
Alkane 1-Monooxygenase [Mycobacteroides Abscessus 6G-1108]	EIU55377.1
Alkane 1-Monooxygenase [Mycobacteroides Abscessus Atcc 19977]	OLT73702.1
Alkane 1-Monooxygenase [Mycobacteroides Abscessus M93]	EIC67303.1
Alkane 1-Monooxygenase [Mycobacteroides Abscessus M94]	EIC68904.1
Alkane 1-Monooxygenase [Mycobacteroides Abscessus Subsp. Abscessus]	SLL18487.1
Alkane 1-Monooxygenase [Mycobacteroides Abscessus Subsp. Bolletii 1S-151-0930]	EIU63323.1
[truncated: 28,061 more rows]
