# Supplementary material for: Plastics shape the black soldier fly larvae gut microbiome and select for biodegrading functions
Source: Microbiome. 2023 Sep 14;11:205. doi: 10.1186/s40168-023-01649-0 (PMC10500907; doi:10.1186/s40168-023-01649-0)
Supplement: Supplementary file 5 — Additional file 4: Table S3. List of the SGB from Hermetia illucens larvae midgut and MAGs reconstructed in this study. [file 40168_2023_1649_MOESM4_ESM.xlsx]

## Sheet: Table S3A
Table S3A. List of the SGB from Hermetia illucens larvae midgut and MAGs reconstructed in this study.
Number of MAGs	SGB type	SGB_id	Estimated_taxonomy
20	kSGB	0	Paenibacillus_whitsoniae
18	uSGB	1	p__Firmicutes
40	uSGB	2	g__Paenibacillus
17	kSGB	3	Stenotrophomonas_sp_MYb238
42	uSGB	4	p__Actinobacteria
4	uSGB	5	p__Firmicutes
49	kSGB	6	Chryseobacterium_sp_ON_d1
50	uSGB	7	f__Actinomycetaceae
21	kSGB	8	Morganella_morganii
40	kSGB	9	Acidovorax_sp_MR-S7
42	kSGB	10	Dysgonomonas_capnocytophagoides
39	uSGB	11	g__Sphingomonas
23	uSGB	12	p__Bacteroidetes
48	uSGB	13	f__Actinomycetaceae
59	uSGB	14	o__Lactobacillales
7	uSGB	15	g__Bosea
41	uSGB	16	o__Actinomycetales
47	uSGB	17	p__Verrucomicrobia
45	uSGB	18	p__Actinobacteria
51	uSGB	19	c__Actinobacteria
4	uSGB	20	p__Proteobacteria
9	uSGB	22	p__Actinobacteria
3	kSGB	24	Salana_multivorans
17	kSGB	27	Shinella_zoogloeoides
20	uSGB	36	g__Microbacterium
2	kSGB	45	Ochrobactrum_intermedium
1	uSGB	50	g__Sphingobacterium
6	uSGB	53	g__Sphingobacterium
29	kSGB	67	Sphingobacterium_multivorum
6	uSGB	70	g__Leifsonia
38	uSGB	73	g__Paludisphaera
4	kSGB	74	Cnuibacter_physcomitrellae
32	kSGB	75	Pedobacter_chitinilyticus
40	kSGB	76	Chitinophaga_terrae_Kim_and_Jung_2007
17	uSGB	77	g__Brevundimonas
27	uSGB	78	p__Armatimonadetes
28	kSGB	79	Spirosoma_terrae
32	uSGB	82	g__Taibaiella
38	uSGB	84	g__Comamonas
17	uSGB	86	g__Spirosoma
24	kSGB	87	Stenotrophomonas_sp_ATCM1_4
9	kSGB	88	Providencia_rettgeri
1	uSGB	97	g__Xenophilus
8	uSGB	120	g__Paenibacillus
7	kSGB	122	Shinella_sp_MEC089
7	uSGB	139	p__Bacteroidetes
4	uSGB	149	g__Oxalicibacterium
2	kSGB	170	Enterococcus_wangshanyuanii
8	kSGB	172	Rarobacter_faecitabidus
4	kSGB	173	Enterococcus_phoeniculicola
3	uSGB	179	p__Actinobacteria
16	uSGB	183	p__Actinobacteria
4	kSGB	202	Microbacterium_sp_TNHR37B
8	uSGB	204	p__Firmicutes
7	uSGB	212	g__Devosia
1	kSGB	214	Enterococcus_avium
1	uSGB	220	p__Proteobacteria
30	kSGB	224	Sphingobacterium_thalpophilum
2	uSGB	225	g__Microbacterium
5	uSGB	235	p__Actinobacteria
3	uSGB	246	g__Pimelobacter
17	uSGB	262	f__Orbaceae
3	kSGB	346	Providencia_rettgeri
4	kSGB	350	Cellulosimicrobium_cellulans
2	uSGB	378	g__Cohnella
1	uSGB	402	p__Firmicutes
1	uSGB	417	p__Firmicutes
1	uSGB	423	p__Firmicutes
13	kSGB	445	Gordonia_rubripertincta
7	uSGB	528	f__Comamonadaceae
2	uSGB	541	p__Actinobacteria
2	uSGB	568	k__Bacteria
10	uSGB	577	g__Cohnella
1	uSGB	580	g__Microbacterium
1	uSGB	636	g__Shinella
1	uSGB	652	p__Firmicutes
5	kSGB	681	Paenibacillus_stellifer
17	uSGB	687	p__Actinobacteria
4	uSGB	692	g__Gorillibacterium
6	uSGB	723	p__Firmicutes
2	kSGB	748	Actinomycetaceae_bacterium_WB03_NA08
1	kSGB	752	Paenibacillus_sp_YN15
3	uSGB	812	p__Planctomycetes
5	uSGB	855	g__Anaerotignum
7	kSGB	861	Clostridium_sp_KNHs205
2	kSGB	866	Ochrobactrum_intermedium
2	kSGB	871	Kaistia_adipata
6	kSGB	899	Clostridium_intestinale
5	uSGB	908	g__Anaerospora
3	uSGB	948	k__Bacteria
3	kSGB	1017	Clostridium_sp_LS
2	kSGB	1018	[Clostridium]_methoxybenzovorans
3	uSGB	1023	p__Bacteroidetes
1	kSGB	1024	Enterococcus_faecalis
2	kSGB	1040	Atlantibacter_hermannii
5	kSGB	1109	Ochrobactrum_soli
1	uSGB	1177	p__Bacteroidetes
2	uSGB	1193	p__Bacteroidetes
5	kSGB	1301	Empedobacter_falsenii
12	kSGB	1302	Klebsiella_pneumoniae
2	uSGB	1303	g__Comamonas
6	kSGB	1305	Enterococcus_diestrammenae
12	kSGB	1308	Sinirhodobacter_populi
9	uSGB	1309	g__Achromobacter
5	kSGB	1310	Bifidobacterium_pseudolongum
5	uSGB	1311	p__Bacteroidetes
8	uSGB	1312	p__Proteobacteria
12	uSGB	1313	p__Bacteroidetes
8	kSGB	1314	Weissella_paramesenteroides
5	uSGB	1315	g__Stenotrophomonas
1	uSGB	1317	p__Firmicutes
4	kSGB	1319	Enterococcus_sp_94-2
5	uSGB	1320	p__Actinobacteria
7	kSGB	1322	Kosakonia_sacchari
7	kSGB	1326	Stenotrophomonas_maltophilia
2	kSGB	1328	Enterococcus_gallinarum
1	uSGB	1339	p__Proteobacteria
1	kSGB	1340	Actinomyces_polynesiensis
7	uSGB	1343	p__Proteobacteria
4	kSGB	1349	Enterobacteriaceae_bacterium_ATCC_29904
1	uSGB	1355	g__Microbacterium
3	kSGB	1357	Bordetella_genomosp,_4
3	uSGB	1358	g__Pseudomonas
5	kSGB	1365	Enterococcus_italicus
3	kSGB	1367	Myroides_odoratimimus
2	uSGB	1377	p__Actinobacteria
2	uSGB	1392	p__Actinobacteria
4	uSGB	1399	g__Methylobacillus
1	kSGB	1418	Cronobacter_sakazakii
2	kSGB	1436	Providencia_stuartii
4	kSGB	1439	Anaerosporobacter_mobilis
3	kSGB	1444	Proteus_mirabilis
3	kSGB	1491	Kerstersia_gyiorum
1	uSGB	1517	p__Actinobacteria
1	kSGB	1527	Alcaligenes_faecalis
1	kSGB	1530	Pseudomonas_putida

## Sheet: Table S3B
Table S3B. List of the SGB from Hermetia illucens larvae midgut and MAGs reconstructed in this study
bin_id	Source	Closest reference genome	MASH distance from the closest reference genome	SGB type	SGB_id	Estimated_taxonomy
Hermetia_AG_10_bin.10	AGAR	GCA_003955665.fna	0.0385787	kSGB	0	Paenibacillus_whitsoniae
Hermetia_AG_11_bin.15	AGAR	GCA_003955665.fna	0.0497739	kSGB	0	Paenibacillus_whitsoniae
Hermetia_AG_13_bin.30	AGAR	GCA_003955665.fna	0.0427316	kSGB	0	Paenibacillus_whitsoniae
Hermetia_AG_18_bin.15	AGAR	GCA_003955665.fna	0.0416543	kSGB	0	Paenibacillus_whitsoniae
Hermetia_AG_19_bin.8	AGAR	GCA_003955665.fna	0.0388257	kSGB	0	Paenibacillus_whitsoniae
Hermetia_AG_20_bin.18	AGAR	GCA_003955665.fna	0.0401053	kSGB	0	Paenibacillus_whitsoniae
Hermetia_AG_21_bin.50	AGAR	GCA_003955665.fna	0.0390747	kSGB	0	Paenibacillus_whitsoniae
Hermetia_AG_23_bin.39	AGAR	GCA_003955665.fna	0.0384624	kSGB	0	Paenibacillus_whitsoniae
Hermetia_AG_26_bin.44	AGAR	GCA_003955665.fna	0.0397669	kSGB	0	Paenibacillus_whitsoniae
Hermetia_AG_9_bin.13	AGAR	GCA_003955665.fna	0.0415829	kSGB	0	Paenibacillus_whitsoniae
Hermetia_PE_14_bin.21	PE	GCA_003955665.fna	0.0395522	kSGB	0	Paenibacillus_whitsoniae
Hermetia_PS_11_bin.16	PS	GCA_003955665.fna	0.0389565	kSGB	0	Paenibacillus_whitsoniae
Hermetia_PS_12_bin.2	PS	GCA_003955665.fna	0.0390616	kSGB	0	Paenibacillus_whitsoniae
Hermetia_PS_13_bin.5	PS	GCA_003955665.fna	0.0434657	kSGB	0	Paenibacillus_whitsoniae
Hermetia_PS_15_bin.4	PS	GCA_003955665.fna	0.0469197	kSGB	0	Paenibacillus_whitsoniae
Hermetia_PS_2_bin.8	PS	GCA_003955665.fna	0.0545278	kSGB	0	Paenibacillus_whitsoniae
Hermetia_PS_3_bin.39	PS	GCA_003955665.fna	0.0522356	kSGB	0	Paenibacillus_whitsoniae
Hermetia_PS_7_bin.22	PS	GCA_003955665.fna	0.0389696	kSGB	0	Paenibacillus_whitsoniae
Hermetia_PS_8_bin.32	PS	GCA_003955665.fna	0.0398073	kSGB	0	Paenibacillus_whitsoniae
Hermetia_PS_9_bin.5	PS	GCA_003955665.fna	0.0398208	kSGB	0	Paenibacillus_whitsoniae
Hermetia_AG_10_bin.13	AGAR	FengQ_2015__SID530331__bin.5.fna	0.26803	uSGB	1	p__Firmicutes
Hermetia_AG_13_bin.28	AGAR	SchirmerM_2016__G89268__bin.1.fna	0.243761	uSGB	1	p__Firmicutes
Hermetia_AG_21_bin.35	AGAR	LiJ_2014__MH0308__bin.74.fna	0.245371	uSGB	1	p__Firmicutes
Hermetia_AG_23_bin.9	AGAR	GCA_001346415.fna	0.236445	uSGB	1	p__Firmicutes
Hermetia_AG_26_bin.56	AGAR	GCA_001087405.fna	0.240698	uSGB	1	p__Firmicutes
Hermetia_AG_4_bin.33	AGAR	BackhedF_2015__SID179_M__bin.12.fna	0.250557	uSGB	1	p__Firmicutes
Hermetia_AG_5_bin.28	AGAR	GCA_001346415.fna	0.23782	uSGB	1	p__Firmicutes
Hermetia_AG_6_bin.47	AGAR	GCA_001087405.fna	0.240698	uSGB	1	p__Firmicutes
Hermetia_AG_7_bin.29	AGAR	BackhedF_2015__SID179_M__bin.12.fna	0.247037	uSGB	1	p__Firmicutes
Hermetia_AG_8_bin.31	AGAR	GCA_001094825.fna	0.239237	uSGB	1	p__Firmicutes
Hermetia_AG_9_bin.2	AGAR	GCA_001087405.fna	0.240698	uSGB	1	p__Firmicutes
Hermetia_PE_10_bin.34	PE	BackhedF_2015__SID238_12M__bin.12.fna	0.240698	uSGB	1	p__Firmicutes
Hermetia_PE_13_bin.23	PE	BackhedF_2015__SID179_M__bin.12.fna	0.263022	uSGB	1	p__Firmicutes
Hermetia_PE_14_bin.15	PE	BackhedF_2015__SID179_M__bin.12.fna	0.247037	uSGB	1	p__Firmicutes
Hermetia_PS_11_bin.15	PS	GCA_900457435.fna	0.287309	uSGB	1	p__Firmicutes
Hermetia_PS_2_bin.19	PS	GCA_001087405.fna	0.240698	uSGB	1	p__Firmicutes
Hermetia_PS_3_bin.35	PS	GCA_001087405.fna	0.239237	uSGB	1	p__Firmicutes
Hermetia_PS_8_bin.19	PS	CM_ghana__C16-20126-GH__bin.2.fna	0.291447	uSGB	1	p__Firmicutes
Hermetia_AG_10_bin.14	AGAR	GCA_000758585.fna	0.0917657	uSGB	2	g__Paenibacillus
Hermetia_AG_11_bin.32	AGAR	GCA_000758585.fna	0.0917095	uSGB	2	g__Paenibacillus
Hermetia_AG_13_bin.13	AGAR	GCA_000758585.fna	0.0921046	uSGB	2	g__Paenibacillus
Hermetia_AG_18_bin.18	AGAR	GCA_000758585.fna	0.0920479	uSGB	2	g__Paenibacillus
Hermetia_AG_19_bin.48	AGAR	GCA_000758585.fna	0.0919913	uSGB	2	g__Paenibacillus
Hermetia_AG_20_bin.9	AGAR	GCA_000758585.fna	0.0921614	uSGB	2	g__Paenibacillus
Hermetia_AG_21_bin.61	AGAR	GCA_000758585.fna	0.0922751	uSGB	2	g__Paenibacillus
Hermetia_AG_23_bin.50	AGAR	GCA_000758585.fna	0.0930801	uSGB	2	g__Paenibacillus
Hermetia_AG_26_bin.2	AGAR	GCA_000758585.fna	0.0913739	uSGB	2	g__Paenibacillus
Hermetia_AG_9_bin.41	AGAR	GCA_000758585.fna	0.091822	uSGB	2	g__Paenibacillus
Hermetia_PE_10_bin.36	PE	GCA_000758585.fna	0.0927908	uSGB	2	g__Paenibacillus
Hermetia_PE_11_bin.16	PE	GCA_000758585.fna	0.0917657	uSGB	2	g__Paenibacillus
Hermetia_PE_12_bin.14	PE	GCA_000758585.fna	0.0919348	uSGB	2	g__Paenibacillus
Hermetia_PE_13_bin.25	PE	GCA_000758585.fna	0.0919348	uSGB	2	g__Paenibacillus
Hermetia_PE_14_bin.29	PE	GCA_000758585.fna	0.0919913	uSGB	2	g__Paenibacillus
Hermetia_PE_5_bin.12	PE	GCA_000758585.fna	0.0911516	uSGB	2	g__Paenibacillus
Hermetia_PE_6_bin.7	PE	GCA_000758585.fna	0.0917095	uSGB	2	g__Paenibacillus
Hermetia_PE_7_bin.18	PE	GCA_000758585.fna	0.0915414	uSGB	2	g__Paenibacillus
Hermetia_PE_8_bin.29	PE	GCA_000758585.fna	0.0912626	uSGB	2	g__Paenibacillus
Hermetia_PE_9_bin.3	PE	GCA_000758585.fna	0.0917657	uSGB	2	g__Paenibacillus
Hermetia_PS_1_bin.32	PS	GCA_000758585.fna	0.0919913	uSGB	2	g__Paenibacillus
Hermetia_PS_10_bin.25	PS	GCA_000758585.fna	0.0925608	uSGB	2	g__Paenibacillus
Hermetia_PS_11_bin.7	PS	GCA_000758585.fna	0.0915974	uSGB	2	g__Paenibacillus
Hermetia_PS_12_bin.5	PS	GCA_000758585.fna	0.0914855	uSGB	2	g__Paenibacillus
Hermetia_PS_13_bin.43	PS	GCA_000758585.fna	0.0928485	uSGB	2	g__Paenibacillus
Hermetia_PS_14_bin.31	PS	GCA_000758585.fna	0.0922751	uSGB	2	g__Paenibacillus
Hermetia_PS_15_bin.1	PS	GCA_000758585.fna	0.0921614	uSGB	2	g__Paenibacillus
Hermetia_PS_18_bin.19	PS	GCA_000758585.fna	0.0921614	uSGB	2	g__Paenibacillus
Hermetia_PS_2_bin.48	PS	GCA_000758585.fna	0.0925608	uSGB	2	g__Paenibacillus
Hermetia_PS_20_bin.45	PS	GCA_000758585.fna	0.0914296	uSGB	2	g__Paenibacillus
Hermetia_PS_21_bin.36	PS	GCA_000758585.fna	0.0919348	uSGB	2	g__Paenibacillus
Hermetia_PS_22_bin.41	PS	GCA_000758585.fna	0.0923891	uSGB	2	g__Paenibacillus
Hermetia_PS_23_bin.51	PS	GCA_000758585.fna	0.0929642	uSGB	2	g__Paenibacillus
Hermetia_PS_3_bin.3	PS	GCA_000758585.fna	0.0920479	uSGB	2	g__Paenibacillus
Hermetia_PS_4_bin.46	PS	GCA_000758585.fna	0.0917657	uSGB	2	g__Paenibacillus
Hermetia_PS_5_bin.7	PS	GCA_000758585.fna	0.0917095	uSGB	2	g__Paenibacillus
Hermetia_PS_6_bin.1	PS	GCA_000758585.fna	0.0918784	uSGB	2	g__Paenibacillus
Hermetia_PS_7_bin.5	PS	GCA_000758585.fna	0.0926182	uSGB	2	g__Paenibacillus
Hermetia_PS_8_bin.29	PS	GCA_000758585.fna	0.0925035	uSGB	2	g__Paenibacillus
Hermetia_PS_9_bin.19	PS	GCA_000758585.fna	0.0925608	uSGB	2	g__Paenibacillus
Hermetia_AG_10_bin.15	AGAR	GCA_009496535.fna	0.0283694	kSGB	3	Stenotrophomonas_sp_MYb238
Hermetia_AG_11_bin.3	AGAR	GCA_009496535.fna	0.0279912	kSGB	3	Stenotrophomonas_sp_MYb238
Hermetia_AG_13_bin.27	AGAR	GCA_009496535.fna	0.0295652	kSGB	3	Stenotrophomonas_sp_MYb238
Hermetia_AG_19_bin.36	AGAR	GCA_009496535.fna	0.0364786	kSGB	3	Stenotrophomonas_sp_MYb238
Hermetia_AG_9_bin.20	AGAR	GCA_009496535.fna	0.0285605	kSGB	3	Stenotrophomonas_sp_MYb238
Hermetia_PE_1_bin.31	PE	GCA_009496535.fna	0.0305196	kSGB	3	Stenotrophomonas_sp_MYb238
Hermetia_PE_10_bin.11	PE	GCA_009496535.fna	0.0287898	kSGB	3	Stenotrophomonas_sp_MYb238
Hermetia_PE_11_bin.43	PE	GCA_009496535.fna	0.0391934	kSGB	3	Stenotrophomonas_sp_MYb238
Hermetia_PE_12_bin.27	PE	GCA_009496535.fna	0.0323015	kSGB	3	Stenotrophomonas_sp_MYb238
Hermetia_PE_13_bin.43	PE	GCA_009496535.fna	0.0307758	kSGB	3	Stenotrophomonas_sp_MYb238
Hermetia_PE_2_bin.8	PE	GCA_009496535.fna	0.031508	kSGB	3	Stenotrophomonas_sp_MYb238
Hermetia_PE_3_bin.1	PE	GCA_009496535.fna	0.0312954	kSGB	3	Stenotrophomonas_sp_MYb238
Hermetia_PS_1_bin.20	PS	GCA_009496535.fna	0.0294706	kSGB	3	Stenotrophomonas_sp_MYb238
Hermetia_PS_10_bin.2	PS	GCA_009496535.fna	0.0303339	kSGB	3	Stenotrophomonas_sp_MYb238
Hermetia_PS_11_bin.27	PS	GCA_009496535.fna	0.0286704	kSGB	3	Stenotrophomonas_sp_MYb238
Hermetia_PS_2_bin.1	PS	GCA_009496535.fna	0.0341249	kSGB	3	Stenotrophomonas_sp_MYb238
Hermetia_PS_23_bin.35	PS	GCA_009496535.fna	0.0332689	kSGB	3	Stenotrophomonas_sp_MYb238
Hermetia_AG_1_bin.28	AGAR	GCA_009696615.fna	0.279978	uSGB	4	p__Actinobacteria
Hermetia_AG_10_bin.17	AGAR	GCA_009696615.fna	0.283502	uSGB	4	p__Actinobacteria
Hermetia_AG_11_bin.33	AGAR	GCA_009696615.fna	0.279978	uSGB	4	p__Actinobacteria
Hermetia_AG_13_bin.6	AGAR	GCA_900187855.fna	0.26803	uSGB	4	p__Actinobacteria
Hermetia_AG_19_bin.3	AGAR	GCA_900187855.fna	0.283502	uSGB	4	p__Actinobacteria
Hermetia_AG_2_bin.22	AGAR	GCA_009696615.fna	0.279978	uSGB	4	p__Actinobacteria
Hermetia_AG_3_bin.14	AGAR	GCA_900187855.fna	0.283502	uSGB	4	p__Actinobacteria
Hermetia_AG_4_bin.6	AGAR	GCA_009696615.fna	0.283502	uSGB	4	p__Actinobacteria
Hermetia_AG_5_bin.21	AGAR	GCA_009696615.fna	0.279978	uSGB	4	p__Actinobacteria
Hermetia_AG_6_bin.16	AGAR	GCA_900187855.fna	0.287309	uSGB	4	p__Actinobacteria
Hermetia_AG_7_bin.36	AGAR	GCA_900187855.fna	0.283502	uSGB	4	p__Actinobacteria
Hermetia_AG_8_bin.48	AGAR	GCA_009696615.fna	0.279978	uSGB	4	p__Actinobacteria
Hermetia_AG_9_bin.4	AGAR	GCA_900187855.fna	0.26546	uSGB	4	p__Actinobacteria
Hermetia_PE_1_bin.35	PE	GCA_009696615.fna	0.279978	uSGB	4	p__Actinobacteria
Hermetia_PE_2_bin.17	PE	GCA_009696615.fna	0.283502	uSGB	4	p__Actinobacteria
Hermetia_PE_3_bin.5	PE	GCA_009696615.fna	0.279978	uSGB	4	p__Actinobacteria
Hermetia_PE_4_bin.33	PE	GCA_009696615.fna	0.279978	uSGB	4	p__Actinobacteria
Hermetia_PE_6_bin.28	PE	GCA_009696615.fna	0.287309	uSGB	4	p__Actinobacteria
Hermetia_PE_7_bin.11	PE	GCA_009696615.fna	0.283502	uSGB	4	p__Actinobacteria
Hermetia_PE_8_bin.34	PE	GCA_009696615.fna	0.287309	uSGB	4	p__Actinobacteria
Hermetia_PE_9_bin.19	PE	GCA_009696615.fna	0.279978	uSGB	4	p__Actinobacteria
Hermetia_PS_1_bin.6	PS	GCA_009696615.fna	0.279978	uSGB	4	p__Actinobacteria
Hermetia_PS_10_bin.18	PS	GCA_900187855.fna	0.295981	uSGB	4	p__Actinobacteria
Hermetia_PS_11_bin.8	PS	GCA_009696615.fna	0.283502	uSGB	4	p__Actinobacteria
Hermetia_PS_12_bin.8	PS	GCA_009696615.fna	0.287309	uSGB	4	p__Actinobacteria
Hermetia_PS_13_bin.20	PS	GCA_001974985.fna	0.279978	uSGB	4	p__Actinobacteria
Hermetia_PS_14_bin.17	PS	GCA_009696615.fna	0.283502	uSGB	4	p__Actinobacteria
Hermetia_PS_15_bin.22	PS	GCA_009696615.fna	0.287309	uSGB	4	p__Actinobacteria
Hermetia_PS_18_bin.30	PS	GCA_900187855.fna	0.291447	uSGB	4	p__Actinobacteria
Hermetia_PS_2_bin.37	PS	GCA_002860625.fna	0.26803	uSGB	4	p__Actinobacteria
Hermetia_PS_20_bin.26	PS	GCA_900187855.fna	0.287309	uSGB	4	p__Actinobacteria
Hermetia_PS_21_bin.29	PS	GCA_009696615.fna	0.287309	uSGB	4	p__Actinobacteria
Hermetia_PS_22_bin.12	PS	GCA_009696615.fna	0.283502	uSGB	4	p__Actinobacteria
Hermetia_PS_23_bin.5	PS	GCA_009696615.fna	0.283502	uSGB	4	p__Actinobacteria
Hermetia_PS_3_bin.38	PS	GCA_009696615.fna	0.279978	uSGB	4	p__Actinobacteria
Hermetia_PS_4_bin.5	PS	GCA_900187855.fna	0.26546	uSGB	4	p__Actinobacteria
Hermetia_PS_5_bin.9	PS	GCA_009696615.fna	0.283502	uSGB	4	p__Actinobacteria
Hermetia_PS_6_bin.16	PS	GCA_009696615.fna	0.279978	uSGB	4	p__Actinobacteria
Hermetia_PS_7_bin.30	PS	GCA_009696615.fna	0.287309	uSGB	4	p__Actinobacteria
Hermetia_PS_8_bin.2	PS	GCA_900187855.fna	0.295981	uSGB	4	p__Actinobacteria
Hermetia_PS_9_bin.7	PS	GCA_009696615.fna	0.287309	uSGB	4	p__Actinobacteria
Hermetia_STD_2_bin.6	STD	GCA_900187855.fna	0.279978	uSGB	4	p__Actinobacteria
Hermetia_AG_10_bin.18	AGAR	GCA_900240385.fna	0.236445	uSGB	5	p__Firmicutes
Hermetia_AG_13_bin.38	AGAR	GCA_900240385.fna	0.248764	uSGB	5	p__Firmicutes
Hermetia_AG_9_bin.37	AGAR	GCA_000383295.fna	0.228939	uSGB	5	p__Firmicutes
Hermetia_PE_8_bin.8	PE	GCA_900240385.fna	0.236445	uSGB	5	p__Firmicutes
Hermetia_AG_1_bin.12	AGAR	GCA_006829085.fna	0.0244475	kSGB	6	Chryseobacterium_sp_ON_d1
Hermetia_AG_10_bin.19	AGAR	GCA_006829085.fna	0.0285149	kSGB	6	Chryseobacterium_sp_ON_d1
Hermetia_AG_11_bin.19	AGAR	GCA_006829085.fna	0.0253461	kSGB	6	Chryseobacterium_sp_ON_d1
Hermetia_AG_13_bin.19	AGAR	GCA_006829085.fna	0.0250644	kSGB	6	Chryseobacterium_sp_ON_d1
Hermetia_AG_18_bin.37	AGAR	GCA_006829085.fna	0.02416	kSGB	6	Chryseobacterium_sp_ON_d1
Hermetia_AG_19_bin.34	AGAR	GCA_006829085.fna	0.0244163	kSGB	6	Chryseobacterium_sp_ON_d1
Hermetia_AG_2_bin.5	AGAR	GCA_006829085.fna	0.0239829	kSGB	6	Chryseobacterium_sp_ON_d1
Hermetia_AG_20_bin.14	AGAR	GCA_006829085.fna	0.0241909	kSGB	6	Chryseobacterium_sp_ON_d1
Hermetia_AG_21_bin.38	AGAR	GCA_006829085.fna	0.0242297	kSGB	6	Chryseobacterium_sp_ON_d1
Hermetia_AG_26_bin.7	AGAR	GCA_006829085.fna	0.0322493	kSGB	6	Chryseobacterium_sp_ON_d1
Hermetia_AG_3_bin.50	AGAR	GCA_006829085.fna	0.0241137	kSGB	6	Chryseobacterium_sp_ON_d1
Hermetia_AG_4_bin.11	AGAR	GCA_006829085.fna	0.0240444	kSGB	6	Chryseobacterium_sp_ON_d1
Hermetia_AG_5_bin.25	AGAR	GCA_006829085.fna	0.0241291	kSGB	6	Chryseobacterium_sp_ON_d1
Hermetia_AG_6_bin.46	AGAR	GCA_006829085.fna	0.0241214	kSGB	6	Chryseobacterium_sp_ON_d1
Hermetia_AG_7_bin.5	AGAR	GCA_006829085.fna	0.0247146	kSGB	6	Chryseobacterium_sp_ON_d1
Hermetia_AG_8_bin.32	AGAR	GCA_006829085.fna	0.024106	kSGB	6	Chryseobacterium_sp_ON_d1
Hermetia_AG_9_bin.19	AGAR	GCA_006829085.fna	0.0265974	kSGB	6	Chryseobacterium_sp_ON_d1
Hermetia_PE_1_bin.40	PE	GCA_006829085.fna	0.0243539	kSGB	6	Chryseobacterium_sp_ON_d1
Hermetia_PE_10_bin.42	PE	GCA_006829085.fna	0.0244632	kSGB	6	Chryseobacterium_sp_ON_d1
Hermetia_PE_11_bin.24	PE	GCA_006829085.fna	0.0243073	kSGB	6	Chryseobacterium_sp_ON_d1
Hermetia_PE_12_bin.31	PE	GCA_006829085.fna	0.0247462	kSGB	6	Chryseobacterium_sp_ON_d1
Hermetia_PE_13_bin.15	PE	GCA_006829085.fna	0.0245023	kSGB	6	Chryseobacterium_sp_ON_d1
Hermetia_PE_14_bin.8	PE	GCA_006829085.fna	0.0241137	kSGB	6	Chryseobacterium_sp_ON_d1
Hermetia_PE_2_bin.6	PE	GCA_006829085.fna	0.0250724	kSGB	6	Chryseobacterium_sp_ON_d1
Hermetia_PE_3_bin.32	PE	GCA_006829085.fna	0.0239139	kSGB	6	Chryseobacterium_sp_ON_d1
Hermetia_PE_4_bin.15	PE	GCA_006829085.fna	0.0241368	kSGB	6	Chryseobacterium_sp_ON_d1
Hermetia_PE_5_bin.1	PE	GCA_006829085.fna	0.026819	kSGB	6	Chryseobacterium_sp_ON_d1
Hermetia_PE_6_bin.38	PE	GCA_006829085.fna	0.0264788	kSGB	6	Chryseobacterium_sp_ON_d1
Hermetia_PE_7_bin.1	PE	GCA_006829085.fna	0.0241523	kSGB	6	Chryseobacterium_sp_ON_d1
Hermetia_PE_9_bin.2	PE	GCA_006829085.fna	0.0248413	kSGB	6	Chryseobacterium_sp_ON_d1
Hermetia_PS_1_bin.43	PS	GCA_006829085.fna	0.0247621	kSGB	6	Chryseobacterium_sp_ON_d1
Hermetia_PS_10_bin.37	PS	GCA_006829085.fna	0.0244397	kSGB	6	Chryseobacterium_sp_ON_d1
Hermetia_PS_11_bin.28	PS	GCA_006829085.fna	0.0246515	kSGB	6	Chryseobacterium_sp_ON_d1
Hermetia_PS_12_bin.3	PS	GCA_006829085.fna	0.0268361	kSGB	6	Chryseobacterium_sp_ON_d1
Hermetia_PS_13_bin.21	PS	GCA_006829085.fna	0.025419	kSGB	6	Chryseobacterium_sp_ON_d1
Hermetia_PS_14_bin.25	PS	GCA_006829085.fna	0.0412986	kSGB	6	Chryseobacterium_sp_ON_d1
Hermetia_PS_15_bin.21	PS	GCA_006829085.fna	0.0268875	kSGB	6	Chryseobacterium_sp_ON_d1
Hermetia_PS_18_bin.35	PS	GCA_006829085.fna	0.024471	kSGB	6	Chryseobacterium_sp_ON_d1
Hermetia_PS_2_bin.36	PS	GCA_006829085.fna	0.0248492	kSGB	6	Chryseobacterium_sp_ON_d1
Hermetia_PS_20_bin.35	PS	GCA_006829085.fna	0.0258279	kSGB	6	Chryseobacterium_sp_ON_d1
Hermetia_PS_21_bin.4	PS	GCA_006829085.fna	0.0241677	kSGB	6	Chryseobacterium_sp_ON_d1
Hermetia_PS_22_bin.21	PS	GCA_006829085.fna	0.0241755	kSGB	6	Chryseobacterium_sp_ON_d1
Hermetia_PS_23_bin.2	PS	GCA_006829085.fna	0.0241137	kSGB	6	Chryseobacterium_sp_ON_d1
Hermetia_PS_3_bin.50	PS	GCA_006829085.fna	0.0246988	kSGB	6	Chryseobacterium_sp_ON_d1
Hermetia_PS_4_bin.45	PS	GCA_006829085.fna	0.0243073	kSGB	6	Chryseobacterium_sp_ON_d1
Hermetia_PS_5_bin.33	PS	GCA_006829085.fna	0.0249128	kSGB	6	Chryseobacterium_sp_ON_d1
Hermetia_PS_6_bin.19	PS	GCA_006829085.fna	0.0243228	kSGB	6	Chryseobacterium_sp_ON_d1
Hermetia_PS_7_bin.4	PS	GCA_006829085.fna	0.0249686	kSGB	6	Chryseobacterium_sp_ON_d1
Hermetia_PS_8_bin.20	PS	GCA_006829085.fna	0.0252653	kSGB	6	Chryseobacterium_sp_ON_d1
Hermetia_AG_1_bin.29	AGAR	GCA_009696615.fna	0.106765	uSGB	7	f__Actinomycetaceae
Hermetia_AG_10_bin.1	AGAR	GCA_009696615.fna	0.108991	uSGB	7	f__Actinomycetaceae
Hermetia_AG_11_bin.8	AGAR	GCA_009696615.fna	0.106604	uSGB	7	f__Actinomycetaceae
Hermetia_AG_13_bin.18	AGAR	GCA_009696615.fna	0.107331	uSGB	7	f__Actinomycetaceae
Hermetia_AG_18_bin.38	AGAR	GCA_009696615.fna	0.106684	uSGB	7	f__Actinomycetaceae
Hermetia_AG_2_bin.33	AGAR	GCA_009696615.fna	0.106765	uSGB	7	f__Actinomycetaceae
Hermetia_AG_20_bin.41	AGAR	GCA_009696615.fna	0.106765	uSGB	7	f__Actinomycetaceae
Hermetia_AG_21_bin.51	AGAR	GCA_009696615.fna	0.119692	uSGB	7	f__Actinomycetaceae
Hermetia_AG_23_bin.15	AGAR	GCA_009696615.fna	0.106684	uSGB	7	f__Actinomycetaceae
Hermetia_AG_26_bin.51	AGAR	GCA_009696615.fna	0.106926	uSGB	7	f__Actinomycetaceae
Hermetia_AG_3_bin.31	AGAR	GCA_009696615.fna	0.107494	uSGB	7	f__Actinomycetaceae
Hermetia_AG_4_bin.36	AGAR	GCA_009696615.fna	0.106684	uSGB	7	f__Actinomycetaceae
Hermetia_AG_5_bin.38	AGAR	GCA_009696615.fna	0.106926	uSGB	7	f__Actinomycetaceae
Hermetia_AG_6_bin.4	AGAR	GCA_009696615.fna	0.106684	uSGB	7	f__Actinomycetaceae
Hermetia_AG_7_bin.8	AGAR	GCA_009696615.fna	0.106765	uSGB	7	f__Actinomycetaceae
Hermetia_AG_8_bin.14	AGAR	GCA_009696615.fna	0.106926	uSGB	7	f__Actinomycetaceae
Hermetia_AG_9_bin.5	AGAR	GCA_009696615.fna	0.107576	uSGB	7	f__Actinomycetaceae
Hermetia_PE_1_bin.13	PE	GCA_009696615.fna	0.108991	uSGB	7	f__Actinomycetaceae
Hermetia_PE_10_bin.32	PE	GCA_009696615.fna	0.116357	uSGB	7	f__Actinomycetaceae
Hermetia_PE_11_bin.31	PE	GCA_009696615.fna	0.106684	uSGB	7	f__Actinomycetaceae
Hermetia_PE_12_bin.6	PE	GCA_009696615.fna	0.106684	uSGB	7	f__Actinomycetaceae
Hermetia_PE_13_bin.38	PE	GCA_009696615.fna	0.106765	uSGB	7	f__Actinomycetaceae
Hermetia_PE_14_bin.28	PE	GCA_009696615.fna	0.106604	uSGB	7	f__Actinomycetaceae
Hermetia_PE_2_bin.26	PE	GCA_009696615.fna	0.109674	uSGB	7	f__Actinomycetaceae
Hermetia_PE_3_bin.48	PE	GCA_009696615.fna	0.108991	uSGB	7	f__Actinomycetaceae
Hermetia_PE_4_bin.39	PE	GCA_009696615.fna	0.108403	uSGB	7	f__Actinomycetaceae
Hermetia_PE_5_bin.26	PE	GCA_009696615.fna	0.105498	uSGB	7	f__Actinomycetaceae
Hermetia_PE_6_bin.14	PE	GCA_009696615.fna	0.107987	uSGB	7	f__Actinomycetaceae
Hermetia_PE_8_bin.6	PE	GCA_009696615.fna	0.114013	uSGB	7	f__Actinomycetaceae
Hermetia_PE_9_bin.8	PE	GCA_009696615.fna	0.108822	uSGB	7	f__Actinomycetaceae
Hermetia_PS_1_bin.42	PS	GCA_009696615.fna	0.106444	uSGB	7	f__Actinomycetaceae
Hermetia_PS_10_bin.31	PS	GCA_009696615.fna	0.105889	uSGB	7	f__Actinomycetaceae
Hermetia_PS_11_bin.9	PS	GCA_009696615.fna	0.100846	uSGB	7	f__Actinomycetaceae
Hermetia_PS_12_bin.11	PS	GCA_009696615.fna	0.114877	uSGB	7	f__Actinomycetaceae
Hermetia_PS_13_bin.11	PS	GCA_009696615.fna	0.114974	uSGB	7	f__Actinomycetaceae
Hermetia_PS_14_bin.7	PS	GCA_009696615.fna	0.110631	uSGB	7	f__Actinomycetaceae
Hermetia_PS_15_bin.5	PS	GCA_009696615.fna	0.106765	uSGB	7	f__Actinomycetaceae
Hermetia_PS_18_bin.6	PS	GCA_009696615.fna	0.10725	uSGB	7	f__Actinomycetaceae
Hermetia_PS_2_bin.35	PS	GCA_009696615.fna	0.107168	uSGB	7	f__Actinomycetaceae
Hermetia_PS_20_bin.42	PS	GCA_009696615.fna	0.107168	uSGB	7	f__Actinomycetaceae
Hermetia_PS_21_bin.7	PS	GCA_009696615.fna	0.107576	uSGB	7	f__Actinomycetaceae
Hermetia_PS_22_bin.48	PS	GCA_009696615.fna	0.107658	uSGB	7	f__Actinomycetaceae
Hermetia_PS_23_bin.23	PS	GCA_009696615.fna	0.106126	uSGB	7	f__Actinomycetaceae
Hermetia_PS_3_bin.4	PS	GCA_009696615.fna	0.106845	uSGB	7	f__Actinomycetaceae
Hermetia_PS_4_bin.38	PS	GCA_009696615.fna	0.106765	uSGB	7	f__Actinomycetaceae
Hermetia_PS_5_bin.14	PS	GCA_009696615.fna	0.106765	uSGB	7	f__Actinomycetaceae
Hermetia_PS_6_bin.36	PS	GCA_009696615.fna	0.106604	uSGB	7	f__Actinomycetaceae
Hermetia_STD_5_bin.44	STD	GCA_009696615.fna	0.10725	uSGB	7	f__Actinomycetaceae
Hermetia_STD_7_bin.12	STD	GCA_009696615.fna	0.106684	uSGB	7	f__Actinomycetaceae
Hermetia_STD_8_bin.10	STD	GCA_009696615.fna	0.107658	uSGB	7	f__Actinomycetaceae
Hermetia_AG_10_bin.20	AGAR	HeQ_2017__SZAXPI029496-97__bin.27.fna	0.0224204	kSGB	8	Morganella_morganii
Hermetia_AG_11_bin.20	AGAR	HeQ_2017__SZAXPI029496-97__bin.27.fna	0.0189174	kSGB	8	Morganella_morganii
Hermetia_AG_18_bin.45	AGAR	HeQ_2017__SZAXPI029496-97__bin.27.fna	0.00462398	kSGB	8	Morganella_morganii
Hermetia_AG_19_bin.41	AGAR	HeQ_2017__SZAXPI029496-97__bin.27.fna	0.00486676	kSGB	8	Morganella_morganii
Hermetia_AG_20_bin.4	AGAR	HeQ_2017__SZAXPI029496-97__bin.27.fna	0.00472763	kSGB	8	Morganella_morganii
Hermetia_AG_21_bin.31	AGAR	HeQ_2017__SZAXPI029496-97__bin.27.fna	0.00488264	kSGB	8	Morganella_morganii
Hermetia_AG_23_bin.45	AGAR	HeQ_2017__SZAXPI029496-97__bin.27.fna	0.00456769	kSGB	8	Morganella_morganii
Hermetia_AG_26_bin.57	AGAR	HeQ_2017__SZAXPI029496-97__bin.27.fna	0.00458331	kSGB	8	Morganella_morganii
Hermetia_PE_10_bin.10	PE	HeQ_2017__SZAXPI029496-97__bin.27.fna	0.00445876	kSGB	8	Morganella_morganii
Hermetia_PE_11_bin.4	PE	HeQ_2017__SZAXPI029496-97__bin.27.fna	0.00725363	kSGB	8	Morganella_morganii
Hermetia_PE_12_bin.38	PE	HeQ_2017__SZAXPI029496-97__bin.27.fna	0.00540156	kSGB	8	Morganella_morganii
Hermetia_PE_13_bin.48	PE	HeQ_2017__SZAXPI029496-97__bin.27.fna	0.00481604	kSGB	8	Morganella_morganii
Hermetia_PE_14_bin.20	PE	HeQ_2017__SZAXPI029496-97__bin.27.fna	0.00431967	kSGB	8	Morganella_morganii
Hermetia_PS_1_bin.2	PS	HeQ_2017__SZAXPI029496-97__bin.27.fna	0.0049846	kSGB	8	Morganella_morganii
Hermetia_PS_18_bin.28	PS	HeQ_2017__SZAXPI029496-97__bin.27.fna	0.0127767	kSGB	8	Morganella_morganii
Hermetia_PS_2_bin.47	PS	HeQ_2017__SZAXPI029496-97__bin.27.fna	0.00631316	kSGB	8	Morganella_morganii
Hermetia_PS_20_bin.28	PS	HeQ_2017__SZAXPI029496-97__bin.27.fna	0.0116976	kSGB	8	Morganella_morganii
Hermetia_PS_21_bin.18	PS	HeQ_2017__SZAXPI029496-97__bin.27.fna	0.00557898	kSGB	8	Morganella_morganii
Hermetia_PS_22_bin.49	PS	HeQ_2017__SZAXPI029496-97__bin.27.fna	0.00509357	kSGB	8	Morganella_morganii
Hermetia_PS_23_bin.20	PS	HeQ_2017__SZAXPI029496-97__bin.27.fna	0.00609458	kSGB	8	Morganella_morganii
Hermetia_PS_3_bin.31	PS	HeQ_2017__SZAXPI029496-97__bin.27.fna	0.00438135	kSGB	8	Morganella_morganii
Hermetia_AG_10_bin.21	AGAR	GCA_000400995.fna	0.0298509	kSGB	9	Acidovorax_sp_MR-S7
Hermetia_AG_11_bin.7	AGAR	GCA_000400995.fna	0.0289376	kSGB	9	Acidovorax_sp_MR-S7
Hermetia_AG_13_bin.25	AGAR	GCA_000400995.fna	0.0295462	kSGB	9	Acidovorax_sp_MR-S7
Hermetia_AG_18_bin.42	AGAR	GCA_000400995.fna	0.0306967	kSGB	9	Acidovorax_sp_MR-S7
Hermetia_AG_19_bin.17	AGAR	GCA_000400995.fna	0.0300142	kSGB	9	Acidovorax_sp_MR-S7
Hermetia_AG_21_bin.63	AGAR	GCA_000400995.fna	0.0308353	kSGB	9	Acidovorax_sp_MR-S7
Hermetia_AG_3_bin.54	AGAR	GCA_000400995.fna	0.0311445	kSGB	9	Acidovorax_sp_MR-S7
Hermetia_AG_9_bin.35	AGAR	GCA_000400995.fna	0.0306967	kSGB	9	Acidovorax_sp_MR-S7
Hermetia_PE_1_bin.37	PE	GCA_000400995.fna	0.0320104	kSGB	9	Acidovorax_sp_MR-S7
Hermetia_PE_10_bin.48	PE	GCA_000400995.fna	0.0296601	kSGB	9	Acidovorax_sp_MR-S7
Hermetia_PE_11_bin.15	PE	GCA_000400995.fna	0.0310844	kSGB	9	Acidovorax_sp_MR-S7
Hermetia_PE_12_bin.41	PE	GCA_000400995.fna	0.0299757	kSGB	9	Acidovorax_sp_MR-S7
Hermetia_PE_13_bin.10	PE	GCA_000400995.fna	0.0291608	kSGB	9	Acidovorax_sp_MR-S7
Hermetia_PE_14_bin.55	PE	GCA_000400995.fna	0.0291608	kSGB	9	Acidovorax_sp_MR-S7
Hermetia_PE_2_bin.47	PE	GCA_000400995.fna	0.0319277	kSGB	9	Acidovorax_sp_MR-S7
Hermetia_PE_3_bin.41	PE	GCA_000400995.fna	0.0306868	kSGB	9	Acidovorax_sp_MR-S7
Hermetia_PE_4_bin.18	PE	GCA_000400995.fna	0.0298031	kSGB	9	Acidovorax_sp_MR-S7
Hermetia_PE_5_bin.36	PE	GCA_000400995.fna	0.0295747	kSGB	9	Acidovorax_sp_MR-S7
Hermetia_PE_6_bin.5	PE	GCA_000400995.fna	0.030101	kSGB	9	Acidovorax_sp_MR-S7
Hermetia_PE_7_bin.46	PE	GCA_000400995.fna	0.0290025	kSGB	9	Acidovorax_sp_MR-S7
Hermetia_PE_8_bin.17	PE	GCA_000400995.fna	0.0291141	kSGB	9	Acidovorax_sp_MR-S7
Hermetia_PE_9_bin.37	PE	GCA_000400995.fna	0.0302657	kSGB	9	Acidovorax_sp_MR-S7
Hermetia_PS_1_bin.41	PS	GCA_000400995.fna	0.030756	kSGB	9	Acidovorax_sp_MR-S7
Hermetia_PS_10_bin.28	PS	GCA_000400995.fna	0.0303046	kSGB	9	Acidovorax_sp_MR-S7
Hermetia_PS_11_bin.21	PS	GCA_000400995.fna	0.0310244	kSGB	9	Acidovorax_sp_MR-S7
Hermetia_PS_13_bin.8	PS	GCA_000400995.fna	0.0291608	kSGB	9	Acidovorax_sp_MR-S7
Hermetia_PS_14_bin.18	PS	GCA_000400995.fna	0.0297267	kSGB	9	Acidovorax_sp_MR-S7
Hermetia_PS_15_bin.15	PS	GCA_000400995.fna	0.0295557	kSGB	9	Acidovorax_sp_MR-S7
Hermetia_PS_18_bin.25	PS	GCA_000400995.fna	0.030101	kSGB	9	Acidovorax_sp_MR-S7
Hermetia_PS_2_bin.34	PS	GCA_000400995.fna	0.0309147	kSGB	9	Acidovorax_sp_MR-S7
Hermetia_PS_20_bin.24	PS	GCA_000400995.fna	0.030101	kSGB	9	Acidovorax_sp_MR-S7
Hermetia_PS_21_bin.34	PS	GCA_000400995.fna	0.0304315	kSGB	9	Acidovorax_sp_MR-S7
Hermetia_PS_22_bin.28	PS	GCA_000400995.fna	0.0298509	kSGB	9	Acidovorax_sp_MR-S7
Hermetia_PS_23_bin.42	PS	GCA_000400995.fna	0.0291328	kSGB	9	Acidovorax_sp_MR-S7
Hermetia_PS_3_bin.28	PS	GCA_000400995.fna	0.0311545	kSGB	9	Acidovorax_sp_MR-S7
Hermetia_PS_4_bin.30	PS	GCA_000400995.fna	0.0289932	kSGB	9	Acidovorax_sp_MR-S7
Hermetia_PS_5_bin.23	PS	GCA_000400995.fna	0.0306671	kSGB	9	Acidovorax_sp_MR-S7
Hermetia_PS_6_bin.18	PS	GCA_000400995.fna	0.0308551	kSGB	9	Acidovorax_sp_MR-S7
Hermetia_PS_7_bin.9	PS	GCA_000400995.fna	0.0289561	kSGB	9	Acidovorax_sp_MR-S7
Hermetia_PS_8_bin.11	PS	GCA_000400995.fna	0.0291421	kSGB	9	Acidovorax_sp_MR-S7
Hermetia_AG_1_bin.1	AGAR	GCA_000426485.fna	0.017482	kSGB	10	Dysgonomonas_capnocytophagoides
Hermetia_AG_10_bin.23	AGAR	GCA_000426485.fna	0.017529	kSGB	10	Dysgonomonas_capnocytophagoides
Hermetia_AG_11_bin.11	AGAR	GCA_000426485.fna	0.0175232	kSGB	10	Dysgonomonas_capnocytophagoides
Hermetia_AG_13_bin.11	AGAR	GCA_000426485.fna	0.0175408	kSGB	10	Dysgonomonas_capnocytophagoides
Hermetia_AG_19_bin.50	AGAR	GCA_000426485.fna	0.0176826	kSGB	10	Dysgonomonas_capnocytophagoides
Hermetia_AG_2_bin.28	AGAR	GCA_000426485.fna	0.0174761	kSGB	10	Dysgonomonas_capnocytophagoides
Hermetia_AG_3_bin.51	AGAR	GCA_000426485.fna	0.0179927	kSGB	10	Dysgonomonas_capnocytophagoides
Hermetia_AG_4_bin.17	AGAR	GCA_000426485.fna	0.0175408	kSGB	10	Dysgonomonas_capnocytophagoides
Hermetia_AG_5_bin.22	AGAR	GCA_000426485.fna	0.0174761	kSGB	10	Dysgonomonas_capnocytophagoides
Hermetia_AG_6_bin.6	AGAR	GCA_000426485.fna	0.0240983	kSGB	10	Dysgonomonas_capnocytophagoides
Hermetia_AG_7_bin.33	AGAR	GCA_000426485.fna	0.0175232	kSGB	10	Dysgonomonas_capnocytophagoides
Hermetia_AG_8_bin.18	AGAR	GCA_000426485.fna	0.0175055	kSGB	10	Dysgonomonas_capnocytophagoides
Hermetia_AG_9_bin.10	AGAR	GCA_000426485.fna	0.0179268	kSGB	10	Dysgonomonas_capnocytophagoides
Hermetia_PE_1_bin.15	PE	GCA_000426485.fna	0.0175055	kSGB	10	Dysgonomonas_capnocytophagoides
Hermetia_PE_2_bin.23	PE	GCA_000426485.fna	0.0175349	kSGB	10	Dysgonomonas_capnocytophagoides
Hermetia_PE_3_bin.43	PE	GCA_000426485.fna	0.017529	kSGB	10	Dysgonomonas_capnocytophagoides
Hermetia_PE_4_bin.28	PE	GCA_000426485.fna	0.0357513	kSGB	10	Dysgonomonas_capnocytophagoides
Hermetia_PE_5_bin.3	PE	GCA_000426485.fna	0.017482	kSGB	10	Dysgonomonas_capnocytophagoides
Hermetia_PE_6_bin.39	PE	GCA_000426485.fna	0.0240136	kSGB	10	Dysgonomonas_capnocytophagoides
Hermetia_PE_7_bin.31	PE	GCA_000426485.fna	0.019448	kSGB	10	Dysgonomonas_capnocytophagoides
Hermetia_PE_8_bin.3	PE	GCA_000426485.fna	0.0175408	kSGB	10	Dysgonomonas_capnocytophagoides
Hermetia_PE_9_bin.20	PE	GCA_000426485.fna	0.0175114	kSGB	10	Dysgonomonas_capnocytophagoides
Hermetia_PS_1_bin.40	PS	GCA_000426485.fna	0.0177063	kSGB	10	Dysgonomonas_capnocytophagoides
Hermetia_PS_10_bin.24	PS	GCA_000426485.fna	0.0174996	kSGB	10	Dysgonomonas_capnocytophagoides
Hermetia_PS_11_bin.2	PS	GCA_000426485.fna	0.0212234	kSGB	10	Dysgonomonas_capnocytophagoides
Hermetia_PS_12_bin.7	PS	GCA_000426485.fna	0.0175467	kSGB	10	Dysgonomonas_capnocytophagoides
Hermetia_PS_2_bin.41	PS	GCA_000426485.fna	0.0180348	kSGB	10	Dysgonomonas_capnocytophagoides
Hermetia_PS_3_bin.43	PS	GCA_000426485.fna	0.0176767	kSGB	10	Dysgonomonas_capnocytophagoides
Hermetia_PS_4_bin.33	PS	GCA_000426485.fna	0.0175644	kSGB	10	Dysgonomonas_capnocytophagoides
Hermetia_PS_5_bin.13	PS	GCA_000426485.fna	0.0175703	kSGB	10	Dysgonomonas_capnocytophagoides
Hermetia_PS_6_bin.30	PS	GCA_000426485.fna	0.0177538	kSGB	10	Dysgonomonas_capnocytophagoides
Hermetia_PS_7_bin.7	PS	GCA_000426485.fna	0.017529	kSGB	10	Dysgonomonas_capnocytophagoides
Hermetia_PS_8_bin.17	PS	GCA_000426485.fna	0.0175644	kSGB	10	Dysgonomonas_capnocytophagoides
Hermetia_PS_9_bin.8	PS	GCA_000426485.fna	0.0175173	kSGB	10	Dysgonomonas_capnocytophagoides
Hermetia_STD_2_bin.21	STD	GCA_000426485.fna	0.0213959	kSGB	10	Dysgonomonas_capnocytophagoides
Hermetia_STD_4_bin.1	STD	GCA_000426485.fna	0.0322806	kSGB	10	Dysgonomonas_capnocytophagoides
Hermetia_STD_5_bin.47	STD	GCA_000426485.fna	0.024052	kSGB	10	Dysgonomonas_capnocytophagoides
Hermetia_T_zero_1_bin.27	Tzero	GCA_000426485.fna	0.0215626	kSGB	10	Dysgonomonas_capnocytophagoides
Hermetia_T_zero_2_bin.49	Tzero	GCA_000426485.fna	0.01898	kSGB	10	Dysgonomonas_capnocytophagoides
Hermetia_T_zero_4_bin.7	Tzero	GCA_000426485.fna	0.0252089	kSGB	10	Dysgonomonas_capnocytophagoides
Hermetia_T_zero_6_bin.22	Tzero	GCA_000426485.fna	0.0213061	kSGB	10	Dysgonomonas_capnocytophagoides
Hermetia_T_zero_7_bin.24	Tzero	GCA_000426485.fna	0.0213613	kSGB	10	Dysgonomonas_capnocytophagoides
Hermetia_AG_10_bin.27	AGAR	GCA_001721295.fna	0.123773	uSGB	11	g__Sphingomonas
Hermetia_AG_11_bin.23	AGAR	GCA_001721295.fna	0.123536	uSGB	11	g__Sphingomonas
Hermetia_AG_13_bin.33	AGAR	GCA_001721295.fna	0.123536	uSGB	11	g__Sphingomonas
Hermetia_AG_18_bin.22	AGAR	GCA_001721295.fna	0.123892	uSGB	11	g__Sphingomonas
Hermetia_AG_19_bin.5	AGAR	GCA_001721295.fna	0.123536	uSGB	11	g__Sphingomonas
Hermetia_AG_20_bin.37	AGAR	GCA_001721295.fna	0.124011	uSGB	11	g__Sphingomonas
Hermetia_AG_21_bin.1	AGAR	GCA_001721295.fna	0.123654	uSGB	11	g__Sphingomonas
Hermetia_AG_9_bin.24	AGAR	GCA_001721295.fna	0.123536	uSGB	11	g__Sphingomonas
Hermetia_PE_1_bin.11	PE	GCA_001721295.fna	0.142728	uSGB	11	g__Sphingomonas
Hermetia_PE_10_bin.45	PE	GCA_001721295.fna	0.124977	uSGB	11	g__Sphingomonas
Hermetia_PE_11_bin.30	PE	GCA_001721295.fna	0.124371	uSGB	11	g__Sphingomonas
Hermetia_PE_12_bin.35	PE	GCA_001721295.fna	0.124491	uSGB	11	g__Sphingomonas
Hermetia_PE_13_bin.51	PE	GCA_001721295.fna	0.125468	uSGB	11	g__Sphingomonas
Hermetia_PE_14_bin.36	PE	GCA_001721295.fna	0.123892	uSGB	11	g__Sphingomonas
Hermetia_PE_2_bin.13	PE	GCA_001721295.fna	0.1413	uSGB	11	g__Sphingomonas
Hermetia_PE_3_bin.15	PE	GCA_001721295.fna	0.135689	uSGB	11	g__Sphingomonas
Hermetia_PE_4_bin.24	PE	GCA_001721295.fna	0.127488	uSGB	11	g__Sphingomonas
Hermetia_PE_5_bin.22	PE	GCA_001721295.fna	0.124011	uSGB	11	g__Sphingomonas
Hermetia_PE_6_bin.31	PE	GCA_001721295.fna	0.123536	uSGB	11	g__Sphingomonas
Hermetia_PE_7_bin.13	PE	GCA_001721295.fna	0.123536	uSGB	11	g__Sphingomonas
Hermetia_PE_8_bin.25	PE	GCA_001721295.fna	0.128932	uSGB	11	g__Sphingomonas
Hermetia_PS_1_bin.7	PS	GCA_001721295.fna	0.123536	uSGB	11	g__Sphingomonas
Hermetia_PS_10_bin.12	PS	GCA_001721295.fna	0.123536	uSGB	11	g__Sphingomonas
Hermetia_PS_11_bin.3	PS	GCA_001721295.fna	0.124131	uSGB	11	g__Sphingomonas
Hermetia_PS_13_bin.37	PS	GCA_001721295.fna	0.123654	uSGB	11	g__Sphingomonas
Hermetia_PS_14_bin.11	PS	GCA_001721295.fna	0.123536	uSGB	11	g__Sphingomonas
Hermetia_PS_15_bin.42	PS	GCA_001721295.fna	0.123773	uSGB	11	g__Sphingomonas
Hermetia_PS_18_bin.13	PS	GCA_001721295.fna	0.124612	uSGB	11	g__Sphingomonas
Hermetia_PS_2_bin.53	PS	GCA_001721295.fna	0.126215	uSGB	11	g__Sphingomonas
Hermetia_PS_20_bin.15	PS	GCA_001721295.fna	0.123654	uSGB	11	g__Sphingomonas
Hermetia_PS_21_bin.35	PS	GCA_001721295.fna	0.123654	uSGB	11	g__Sphingomonas
Hermetia_PS_22_bin.45	PS	GCA_001721295.fna	0.124371	uSGB	11	g__Sphingomonas
Hermetia_PS_23_bin.18	PS	GCA_001721295.fna	0.124131	uSGB	11	g__Sphingomonas
Hermetia_PS_3_bin.11	PS	GCA_001721295.fna	0.124251	uSGB	11	g__Sphingomonas
Hermetia_PS_4_bin.10	PS	GCA_001721295.fna	0.124011	uSGB	11	g__Sphingomonas
Hermetia_PS_5_bin.2	PS	GCA_001721295.fna	0.123654	uSGB	11	g__Sphingomonas
Hermetia_PS_6_bin.37	PS	GCA_001721295.fna	0.123536	uSGB	11	g__Sphingomonas
Hermetia_PS_7_bin.25	PS	GCA_001721295.fna	0.1233	uSGB	11	g__Sphingomonas
Hermetia_PS_8_bin.21	PS	GCA_001721295.fna	0.123418	uSGB	11	g__Sphingomonas
Hermetia_AG_10_bin.29	AGAR	GCA_004118155.fna	0.26803	uSGB	12	p__Bacteroidetes
Hermetia_AG_11_bin.22	AGAR	GCA_004118155.fna	0.26803	uSGB	12	p__Bacteroidetes
Hermetia_AG_13_bin.29	AGAR	GCA_004118155.fna	0.26803	uSGB	12	p__Bacteroidetes
Hermetia_AG_19_bin.4	AGAR	GCA_004118155.fna	0.26803	uSGB	12	p__Bacteroidetes
Hermetia_AG_9_bin.40	AGAR	GCA_004118155.fna	0.26803	uSGB	12	p__Bacteroidetes
Hermetia_PS_1_bin.26	PS	GCA_004118155.fna	0.26803	uSGB	12	p__Bacteroidetes
Hermetia_PS_10_bin.22	PS	GCA_004118155.fna	0.26546	uSGB	12	p__Bacteroidetes
Hermetia_PS_11_bin.24	PS	GCA_004118155.fna	0.279978	uSGB	12	p__Bacteroidetes
Hermetia_PS_13_bin.47	PS	GCA_004118155.fna	0.26803	uSGB	12	p__Bacteroidetes
Hermetia_PS_14_bin.5	PS	GCA_004118155.fna	0.26803	uSGB	12	p__Bacteroidetes
Hermetia_PS_15_bin.33	PS	GCA_004118155.fna	0.26803	uSGB	12	p__Bacteroidetes
Hermetia_PS_18_bin.14	PS	GCA_004118155.fna	0.26803	uSGB	12	p__Bacteroidetes
Hermetia_PS_2_bin.46	PS	GCA_004118155.fna	0.26803	uSGB	12	p__Bacteroidetes
Hermetia_PS_20_bin.37	PS	GCA_004118155.fna	0.260703	uSGB	12	p__Bacteroidetes
Hermetia_PS_21_bin.41	PS	GCA_004118155.fna	0.26546	uSGB	12	p__Bacteroidetes
Hermetia_PS_22_bin.40	PS	GCA_004118155.fna	0.26803	uSGB	12	p__Bacteroidetes
Hermetia_PS_23_bin.54	PS	GCA_004118155.fna	0.26803	uSGB	12	p__Bacteroidetes
Hermetia_PS_3_bin.8	PS	GCA_004118155.fna	0.26546	uSGB	12	p__Bacteroidetes
Hermetia_PS_4_bin.55	PS	GCA_004118155.fna	0.26546	uSGB	12	p__Bacteroidetes
Hermetia_PS_5_bin.32	PS	GCA_004118155.fna	0.26803	uSGB	12	p__Bacteroidetes
Hermetia_PS_6_bin.33	PS	GCA_004118155.fna	0.26803	uSGB	12	p__Bacteroidetes
Hermetia_PS_7_bin.28	PS	GCA_004118155.fna	0.26803	uSGB	12	p__Bacteroidetes
Hermetia_PS_8_bin.10	PS	GCA_004118155.fna	0.26546	uSGB	12	p__Bacteroidetes
Hermetia_AG_1_bin.9	AGAR	CM_madagascar__A01_02_1FE__bin.11.fna	0.300994	uSGB	13	f__Actinomycetaceae
Hermetia_AG_10_bin.2	AGAR	GCA_009696615.fna	0.220489	uSGB	13	f__Actinomycetaceae
Hermetia_AG_11_bin.5	AGAR	GCA_009696615.fna	0.23782	uSGB	13	f__Actinomycetaceae
Hermetia_AG_13_bin.31	AGAR	GCA_009696615.fna	0.240698	uSGB	13	f__Actinomycetaceae
Hermetia_AG_19_bin.26	AGAR	GCA_009696615.fna	0.23011	uSGB	13	f__Actinomycetaceae
Hermetia_AG_2_bin.24	AGAR	GCA_009696615.fna	0.243761	uSGB	13	f__Actinomycetaceae
Hermetia_AG_3_bin.24	AGAR	CM_madagascar__A01_02_1FE__bin.11.fna	0.295981	uSGB	13	f__Actinomycetaceae
Hermetia_AG_4_bin.29	AGAR	CM_madagascar__A01_02_1FE__bin.11.fna	0.300994	uSGB	13	f__Actinomycetaceae
Hermetia_AG_5_bin.17	AGAR	GCA_009696615.fna	0.283502	uSGB	13	f__Actinomycetaceae
Hermetia_AG_6_bin.26	AGAR	CM_madagascar__A01_02_1FE__bin.11.fna	0.300994	uSGB	13	f__Actinomycetaceae
Hermetia_AG_7_bin.23	AGAR	CM_madagascar__A01_02_1FE__bin.11.fna	0.300994	uSGB	13	f__Actinomycetaceae
Hermetia_AG_8_bin.11	AGAR	CM_madagascar__A01_02_1FE__bin.11.fna	0.295981	uSGB	13	f__Actinomycetaceae
Hermetia_AG_9_bin.27	AGAR	GCA_009696615.fna	0.23782	uSGB	13	f__Actinomycetaceae
Hermetia_PE_1_bin.25	PE	GCA_009696615.fna	0.240698	uSGB	13	f__Actinomycetaceae
Hermetia_PE_14_bin.6	PE	GCA_009696615.fna	0.26803	uSGB	13	f__Actinomycetaceae
Hermetia_PE_2_bin.36	PE	GCA_009696615.fna	0.263022	uSGB	13	f__Actinomycetaceae
Hermetia_PE_3_bin.3	PE	GCA_009696615.fna	0.240698	uSGB	13	f__Actinomycetaceae
Hermetia_PE_4_bin.23	PE	GCA_009696615.fna	0.283502	uSGB	13	f__Actinomycetaceae
Hermetia_PE_5_bin.34	PE	GCA_009696615.fna	0.235108	uSGB	13	f__Actinomycetaceae
Hermetia_PE_6_bin.15	PE	GCA_009696615.fna	0.250557	uSGB	13	f__Actinomycetaceae
Hermetia_PE_7_bin.40	PE	GCA_009696615.fna	0.240698	uSGB	13	f__Actinomycetaceae
Hermetia_PE_8_bin.32	PE	GCA_009696615.fna	0.240698	uSGB	13	f__Actinomycetaceae
Hermetia_PS_1_bin.29	PS	GCA_009696615.fna	0.242205	uSGB	13	f__Actinomycetaceae
Hermetia_PS_10_bin.20	PS	GCA_900187855.fna	0.312952	uSGB	13	f__Actinomycetaceae
Hermetia_PS_11_bin.1	PS	GCA_009696615.fna	0.276697	uSGB	13	f__Actinomycetaceae
Hermetia_PS_12_bin.21	PS	GCA_009696615.fna	0.239237	uSGB	13	f__Actinomycetaceae
Hermetia_PS_13_bin.36	PS	GCA_009696615.fna	0.283502	uSGB	13	f__Actinomycetaceae
Hermetia_PS_14_bin.33	PS	GCA_009696615.fna	0.240698	uSGB	13	f__Actinomycetaceae
Hermetia_PS_15_bin.34	PS	GCA_009696615.fna	0.287309	uSGB	13	f__Actinomycetaceae
Hermetia_PS_18_bin.41	PS	GCA_009696615.fna	0.295981	uSGB	13	f__Actinomycetaceae
Hermetia_PS_2_bin.3	PS	GCA_009696615.fna	0.243761	uSGB	13	f__Actinomycetaceae
Hermetia_PS_20_bin.31	PS	GCA_009696615.fna	0.287309	uSGB	13	f__Actinomycetaceae
Hermetia_PS_21_bin.50	PS	GCA_009696615.fna	0.240698	uSGB	13	f__Actinomycetaceae
Hermetia_PS_22_bin.7	PS	GCA_009696615.fna	0.240698	uSGB	13	f__Actinomycetaceae
Hermetia_PS_23_bin.59	PS	GCA_009696615.fna	0.283502	uSGB	13	f__Actinomycetaceae
Hermetia_PS_3_bin.21	PS	GCA_009696615.fna	0.239237	uSGB	13	f__Actinomycetaceae
Hermetia_PS_4_bin.14	PS	GCA_009696615.fna	0.242205	uSGB	13	f__Actinomycetaceae
Hermetia_PS_5_bin.31	PS	GCA_009696615.fna	0.243761	uSGB	13	f__Actinomycetaceae
Hermetia_PS_6_bin.21	PS	GCA_009696615.fna	0.242205	uSGB	13	f__Actinomycetaceae
Hermetia_PS_7_bin.26	PS	GCA_009696615.fna	0.287309	uSGB	13	f__Actinomycetaceae
Hermetia_PS_8_bin.36	PS	GCA_009696615.fna	0.239237	uSGB	13	f__Actinomycetaceae
Hermetia_PS_9_bin.20	PS	GCA_009696615.fna	0.243761	uSGB	13	f__Actinomycetaceae
Hermetia_STD_1_bin.27	STD	GCA_009696615.fna	0.200342	uSGB	13	f__Actinomycetaceae
Hermetia_STD_2_bin.44	STD	CM_madagascar__A01_02_1FE__bin.11.fna	0.283502	uSGB	13	f__Actinomycetaceae
Hermetia_STD_4_bin.25	STD	GCA_009696615.fna	0.242205	uSGB	13	f__Actinomycetaceae
Hermetia_T_zero_1_bin.17	Tzero	CM_madagascar__A01_02_1FE__bin.11.fna	0.291447	uSGB	13	f__Actinomycetaceae
Hermetia_T_zero_2_bin.4	Tzero	CM_madagascar__A01_02_1FE__bin.11.fna	0.287309	uSGB	13	f__Actinomycetaceae
Hermetia_T_zero_4_bin.27	Tzero	GCA_009696615.fna	0.206387	uSGB	13	f__Actinomycetaceae
Hermetia_AG_1_bin.24	AGAR	GeversD_2014__SKBSTL017__bin.3.fna	0.26803	uSGB	14	o__Lactobacillales
Hermetia_AG_10_bin.30	AGAR	GCA_000322005.fna	0.240698	uSGB	14	o__Lactobacillales
Hermetia_AG_11_bin.6	AGAR	GCA_004127025.fna	0.240698	uSGB	14	o__Lactobacillales
Hermetia_AG_13_bin.37	AGAR	GCA_000394535.fna	0.240698	uSGB	14	o__Lactobacillales
Hermetia_AG_19_bin.54	AGAR	GCA_001517085.fna	0.228939	uSGB	14	o__Lactobacillales
Hermetia_AG_2_bin.37	AGAR	GCA_000295495.fna	0.245371	uSGB	14	o__Lactobacillales
Hermetia_AG_26_bin.15	AGAR	GCA_003711125.fna	0.136314	uSGB	14	o__Lactobacillales
Hermetia_AG_3_bin.23	AGAR	GCA_902506545.fna	0.215016	uSGB	14	o__Lactobacillales
Hermetia_AG_4_bin.2	AGAR	GCA_000295495.fna	0.23782	uSGB	14	o__Lactobacillales
Hermetia_AG_5_bin.42	AGAR	GCA_000295495.fna	0.236445	uSGB	14	o__Lactobacillales
Hermetia_AG_6_bin.39	AGAR	GCA_000295495.fna	0.23782	uSGB	14	o__Lactobacillales
Hermetia_AG_7_bin.40	AGAR	GCA_009183885.fna	0.231311	uSGB	14	o__Lactobacillales
Hermetia_AG_8_bin.26	AGAR	GCA_000295495.fna	0.23782	uSGB	14	o__Lactobacillales
Hermetia_AG_9_bin.18	AGAR	GCA_000321905.fna	0.279978	uSGB	14	o__Lactobacillales
Hermetia_PE_1_bin.4	PE	GeversD_2014__SKBSTL017__bin.3.fna	0.258493	uSGB	14	o__Lactobacillales
Hermetia_PE_10_bin.51	PE	GCA_000295495.fna	0.23782	uSGB	14	o__Lactobacillales
Hermetia_PE_11_bin.20	PE	GCA_001808025.fna	0.216771	uSGB	14	o__Lactobacillales
Hermetia_PE_12_bin.4	PE	GCA_003320915.fna	0.26546	uSGB	14	o__Lactobacillales
Hermetia_PE_13_bin.5	PE	GCA_007989705.fna	0.248764	uSGB	14	o__Lactobacillales
Hermetia_PE_14_bin.53	PE	GCA_003320915.fna	0.26803	uSGB	14	o__Lactobacillales
Hermetia_PE_2_bin.18	PE	GCA_000295495.fna	0.26803	uSGB	14	o__Lactobacillales
Hermetia_PE_3_bin.13	PE	GCA_009183885.fna	0.248764	uSGB	14	o__Lactobacillales
Hermetia_PE_4_bin.41	PE	GCA_000295495.fna	0.258493	uSGB	14	o__Lactobacillales
Hermetia_PE_5_bin.8	PE	GCA_000394535.fna	0.26803	uSGB	14	o__Lactobacillales
Hermetia_PE_6_bin.36	PE	GCA_012222705.fna	0.248764	uSGB	14	o__Lactobacillales
Hermetia_PE_8_bin.11	PE	GCA_000295495.fna	0.26546	uSGB	14	o__Lactobacillales
Hermetia_PE_9_bin.24	PE	GeversD_2014__SKBSTL017__bin.3.fna	0.25242	uSGB	14	o__Lactobacillales
Hermetia_PS_1_bin.13	PS	GCA_003226135.fna	0.205675	uSGB	14	o__Lactobacillales
Hermetia_PS_10_bin.15	PS	GCA_000394535.fna	0.26803	uSGB	14	o__Lactobacillales
Hermetia_PS_11_bin.5	PS	GCA_000394535.fna	0.26803	uSGB	14	o__Lactobacillales
Hermetia_PS_12_bin.14	PS	GCA_000394535.fna	0.26803	uSGB	14	o__Lactobacillales
Hermetia_PS_13_bin.22	PS	GCA_000322005.fna	0.235108	uSGB	14	o__Lactobacillales
Hermetia_PS_14_bin.1	PS	GCA_000321645.fna	0.239237	uSGB	14	o__Lactobacillales
Hermetia_PS_15_bin.27	PS	GCA_000322005.fna	0.235108	uSGB	14	o__Lactobacillales
Hermetia_PS_18_bin.50	PS	GCA_000322005.fna	0.236445	uSGB	14	o__Lactobacillales
Hermetia_PS_2_bin.27	PS	GCA_007273515.fna	0.176252	uSGB	14	o__Lactobacillales
Hermetia_PS_20_bin.1	PS	GCA_000322005.fna	0.236445	uSGB	14	o__Lactobacillales
Hermetia_PS_21_bin.19	PS	GCA_000648055.fna	0.245371	uSGB	14	o__Lactobacillales
Hermetia_PS_22_bin.37	PS	GCA_004127025.fna	0.235108	uSGB	14	o__Lactobacillales
Hermetia_PS_23_bin.34	PS	GCA_004127025.fna	0.236445	uSGB	14	o__Lactobacillales
Hermetia_PS_3_bin.1	PS	GCA_900457115.fna	0.220489	uSGB	14	o__Lactobacillales
Hermetia_PS_4_bin.52	PS	GCA_004300315.fna	0.240698	uSGB	14	o__Lactobacillales
Hermetia_PS_5_bin.16	PS	GCA_009183885.fna	0.232543	uSGB	14	o__Lactobacillales
Hermetia_PS_6_bin.22	PS	GCA_000295495.fna	0.243761	uSGB	14	o__Lactobacillales
Hermetia_PS_7_bin.27	PS	GCA_000394535.fna	0.26803	uSGB	14	o__Lactobacillales
Hermetia_PS_8_bin.5	PS	GCA_000394535.fna	0.26803	uSGB	14	o__Lactobacillales
Hermetia_PS_9_bin.14	PS	GCA_000394535.fna	0.26803	uSGB	14	o__Lactobacillales
Hermetia_STD_1_bin.26	STD	GCA_900517105.fna	0.270747	uSGB	14	o__Lactobacillales
Hermetia_STD_2_bin.4	STD	GCA_002947485.fna	0.273629	uSGB	14	o__Lactobacillales
Hermetia_STD_4_bin.7	STD	GCA_000322005.fna	0.232543	uSGB	14	o__Lactobacillales
Hermetia_STD_5_bin.25	STD	GCA_002077585.fna	0.23782	uSGB	14	o__Lactobacillales
Hermetia_STD_7_bin.13	STD	GCA_003320915.fna	0.26803	uSGB	14	o__Lactobacillales
Hermetia_STD_8_bin.45	STD	VincentC_2016__MM091.3__bin.19.fna	0.250557	uSGB	14	o__Lactobacillales
Hermetia_T_zero_1_bin.36	Tzero	GCA_000322005.fna	0.236445	uSGB	14	o__Lactobacillales
Hermetia_T_zero_2_bin.21	Tzero	GCA_003795905.fna	0.287309	uSGB	14	o__Lactobacillales
Hermetia_T_zero_4_bin.18	Tzero	GeversD_2014__SKBSTL017__bin.3.fna	0.276697	uSGB	14	o__Lactobacillales
Hermetia_T_zero_5_bin.4	Tzero	GCA_900494145.fna	0.270747	uSGB	14	o__Lactobacillales
Hermetia_T_zero_6_bin.31	Tzero	GCA_000394535.fna	0.26803	uSGB	14	o__Lactobacillales
Hermetia_T_zero_7_bin.16	Tzero	GCA_000321905.fna	0.270747	uSGB	14	o__Lactobacillales
Hermetia_AG_10_bin.32	AGAR	GCA_002220095.fna	0.117372	uSGB	15	g__Bosea
Hermetia_AG_21_bin.47	AGAR	GCA_002220095.fna	0.117475	uSGB	15	g__Bosea
Hermetia_AG_26_bin.21	AGAR	GCA_900467355.fna	0.132111	uSGB	15	g__Bosea
Hermetia_AG_3_bin.27	AGAR	GCA_002220095.fna	0.116659	uSGB	15	g__Bosea
Hermetia_PS_10_bin.30	PS	GCA_002220095.fna	0.107168	uSGB	15	g__Bosea
Hermetia_PS_11_bin.10	PS	GCA_002220095.fna	0.107331	uSGB	15	g__Bosea
Hermetia_PS_8_bin.37	PS	GCA_002220095.fna	0.108236	uSGB	15	g__Bosea
Hermetia_AG_1_bin.23	AGAR	GCA_000312125.fna	0.287309	uSGB	16	o__Actinomycetales
Hermetia_AG_10_bin.33	AGAR	GCA_001907245.fna	0.295981	uSGB	16	o__Actinomycetales
Hermetia_AG_11_bin.13	AGAR	GCA_001907245.fna	0.295981	uSGB	16	o__Actinomycetales
Hermetia_AG_13_bin.4	AGAR	GCA_001907245.fna	0.300994	uSGB	16	o__Actinomycetales
Hermetia_AG_19_bin.45	AGAR	GCA_009696615.fna	0.291447	uSGB	16	o__Actinomycetales
Hermetia_AG_2_bin.30	AGAR	GCA_000975115.fna	0.312952	uSGB	16	o__Actinomycetales
Hermetia_AG_2_bin.6	AGAR	GCA_000312125.fna	0.287309	uSGB	16	o__Actinomycetales
Hermetia_AG_3_bin.49	AGAR	GCA_000312125.fna	0.295981	uSGB	16	o__Actinomycetales
Hermetia_AG_4_bin.31	AGAR	GCA_000312125.fna	0.295981	uSGB	16	o__Actinomycetales
Hermetia_AG_5_bin.18	AGAR	GCA_000312125.fna	0.295981	uSGB	16	o__Actinomycetales
Hermetia_AG_6_bin.37	AGAR	GCA_000312125.fna	0.295981	uSGB	16	o__Actinomycetales
Hermetia_AG_7_bin.16	AGAR	GCA_000312125.fna	0.295981	uSGB	16	o__Actinomycetales
Hermetia_AG_8_bin.13	AGAR	GCA_000312125.fna	0.295981	uSGB	16	o__Actinomycetales
Hermetia_AG_9_bin.49	AGAR	GCA_001907245.fna	0.295981	uSGB	16	o__Actinomycetales
Hermetia_PE_1_bin.36	PE	GCA_000312125.fna	0.295981	uSGB	16	o__Actinomycetales
Hermetia_PE_2_bin.3	PE	GCA_001907245.fna	0.300994	uSGB	16	o__Actinomycetales
Hermetia_PE_3_bin.50	PE	GCA_000312125.fna	0.295981	uSGB	16	o__Actinomycetales
Hermetia_PE_4_bin.36	PE	GCA_000312125.fna	0.300994	uSGB	16	o__Actinomycetales
Hermetia_PE_5_bin.27	PE	GCA_009696615.fna	0.276697	uSGB	16	o__Actinomycetales
Hermetia_PE_6_bin.33	PE	GCA_009696615.fna	0.295981	uSGB	16	o__Actinomycetales
Hermetia_PE_7_bin.16	PE	GCA_001907245.fna	0.300994	uSGB	16	o__Actinomycetales
Hermetia_PE_8_bin.45	PE	GCA_009696615.fna	0.295981	uSGB	16	o__Actinomycetales
Hermetia_PE_9_bin.5	PE	GCA_000312125.fna	0.295981	uSGB	16	o__Actinomycetales
Hermetia_PS_1_bin.33	PS	GCA_000312125.fna	0.300994	uSGB	16	o__Actinomycetales
Hermetia_PS_10_bin.23	PS	GCA_009696615.fna	0.300994	uSGB	16	o__Actinomycetales
Hermetia_PS_11_bin.19	PS	GCA_009696615.fna	0.295981	uSGB	16	o__Actinomycetales
Hermetia_PS_12_bin.15	PS	GCA_009696615.fna	0.300994	uSGB	16	o__Actinomycetales
Hermetia_PS_18_bin.15	PS	GCA_000312125.fna	0.295981	uSGB	16	o__Actinomycetales
Hermetia_PS_2_bin.2	PS	GCA_000312125.fna	0.300994	uSGB	16	o__Actinomycetales
Hermetia_PS_20_bin.41	PS	GCA_001907245.fna	0.300994	uSGB	16	o__Actinomycetales
Hermetia_PS_21_bin.48	PS	GCA_001907245.fna	0.300994	uSGB	16	o__Actinomycetales
Hermetia_PS_22_bin.4	PS	GCA_900187855.fna	0.300994	uSGB	16	o__Actinomycetales
Hermetia_PS_23_bin.50	PS	GCA_009696615.fna	0.300994	uSGB	16	o__Actinomycetales
Hermetia_PS_3_bin.36	PS	GCA_001907245.fna	0.306598	uSGB	16	o__Actinomycetales
Hermetia_PS_4_bin.36	PS	GCA_000312125.fna	0.295981	uSGB	16	o__Actinomycetales
Hermetia_PS_5_bin.5	PS	GCA_000312125.fna	0.295981	uSGB	16	o__Actinomycetales
Hermetia_PS_6_bin.14	PS	GCA_000312125.fna	0.300994	uSGB	16	o__Actinomycetales
Hermetia_PS_7_bin.24	PS	GCA_000312125.fna	0.300994	uSGB	16	o__Actinomycetales
Hermetia_PS_8_bin.9	PS	GCA_000312125.fna	0.295981	uSGB	16	o__Actinomycetales
Hermetia_PS_9_bin.24	PS	GCA_009696615.fna	0.295981	uSGB	16	o__Actinomycetales
Hermetia_STD_2_bin.39	STD	GCA_009696615.fna	0.295981	uSGB	16	o__Actinomycetales
Hermetia_AG_1_bin.22	AGAR	GCA_000739615.fna	0.279978	uSGB	17	p__Verrucomicrobia
Hermetia_AG_10_bin.34	AGAR	GCA_000739615.fna	0.283502	uSGB	17	p__Verrucomicrobia
Hermetia_AG_11_bin.31	AGAR	GCA_000739615.fna	0.283502	uSGB	17	p__Verrucomicrobia
Hermetia_AG_13_bin.34	AGAR	GCA_000739615.fna	0.283502	uSGB	17	p__Verrucomicrobia
Hermetia_AG_18_bin.14	AGAR	GCA_012913485.fna	0.300994	uSGB	17	p__Verrucomicrobia
Hermetia_AG_19_bin.46	AGAR	GCA_000739615.fna	0.279978	uSGB	17	p__Verrucomicrobia
Hermetia_AG_2_bin.21	AGAR	GCA_000739615.fna	0.287309	uSGB	17	p__Verrucomicrobia
Hermetia_AG_3_bin.8	AGAR	GCA_000739615.fna	0.279978	uSGB	17	p__Verrucomicrobia
Hermetia_AG_4_bin.19	AGAR	GCA_000739615.fna	0.295981	uSGB	17	p__Verrucomicrobia
Hermetia_AG_5_bin.2	AGAR	GCA_000739615.fna	0.283502	uSGB	17	p__Verrucomicrobia
Hermetia_AG_6_bin.41	AGAR	GCA_000739615.fna	0.287309	uSGB	17	p__Verrucomicrobia
Hermetia_AG_7_bin.1	AGAR	GCA_000739615.fna	0.283502	uSGB	17	p__Verrucomicrobia
Hermetia_AG_8_bin.42	AGAR	GCA_000739615.fna	0.287309	uSGB	17	p__Verrucomicrobia
Hermetia_AG_9_bin.9	AGAR	GCA_000739615.fna	0.279978	uSGB	17	p__Verrucomicrobia
Hermetia_PE_1_bin.38	PE	GCA_000739615.fna	0.279978	uSGB	17	p__Verrucomicrobia
Hermetia_PE_10_bin.4	PE	GCA_000739615.fna	0.279978	uSGB	17	p__Verrucomicrobia
Hermetia_PE_11_bin.36	PE	GCA_000739615.fna	0.279978	uSGB	17	p__Verrucomicrobia
Hermetia_PE_12_bin.29	PE	GCA_000739615.fna	0.279978	uSGB	17	p__Verrucomicrobia
Hermetia_PE_13_bin.46	PE	GCA_000739615.fna	0.279978	uSGB	17	p__Verrucomicrobia
Hermetia_PE_14_bin.11	PE	GCA_000739615.fna	0.279978	uSGB	17	p__Verrucomicrobia
Hermetia_PE_2_bin.11	PE	GCA_000739615.fna	0.279978	uSGB	17	p__Verrucomicrobia
Hermetia_PE_3_bin.39	PE	GCA_000739615.fna	0.279978	uSGB	17	p__Verrucomicrobia
Hermetia_PE_4_bin.46	PE	GCA_000739615.fna	0.279978	uSGB	17	p__Verrucomicrobia
Hermetia_PE_5_bin.40	PE	GCA_000739615.fna	0.283502	uSGB	17	p__Verrucomicrobia
Hermetia_PE_6_bin.45	PE	GCA_000739615.fna	0.283502	uSGB	17	p__Verrucomicrobia
Hermetia_PE_7_bin.14	PE	GCA_000739615.fna	0.283502	uSGB	17	p__Verrucomicrobia
Hermetia_PE_8_bin.16	PE	GCA_000739615.fna	0.279978	uSGB	17	p__Verrucomicrobia
Hermetia_PE_9_bin.1	PE	GCA_000739615.fna	0.279978	uSGB	17	p__Verrucomicrobia
Hermetia_PS_1_bin.36	PS	GCA_000739615.fna	0.279978	uSGB	17	p__Verrucomicrobia
Hermetia_PS_10_bin.29	PS	GCA_000739615.fna	0.279978	uSGB	17	p__Verrucomicrobia
Hermetia_PS_11_bin.44	PS	GCA_000739615.fna	0.279978	uSGB	17	p__Verrucomicrobia
Hermetia_PS_12_bin.18	PS	GCA_000739615.fna	0.283502	uSGB	17	p__Verrucomicrobia
Hermetia_PS_13_bin.34	PS	GCA_000739615.fna	0.279978	uSGB	17	p__Verrucomicrobia
Hermetia_PS_14_bin.12	PS	GCA_000739615.fna	0.283502	uSGB	17	p__Verrucomicrobia
Hermetia_PS_15_bin.41	PS	GCA_000739615.fna	0.279978	uSGB	17	p__Verrucomicrobia
Hermetia_PS_18_bin.56	PS	GCA_000739615.fna	0.279978	uSGB	17	p__Verrucomicrobia
Hermetia_PS_2_bin.12	PS	GCA_000739615.fna	0.279978	uSGB	17	p__Verrucomicrobia
Hermetia_PS_20_bin.34	PS	GCA_000739615.fna	0.279978	uSGB	17	p__Verrucomicrobia
Hermetia_PS_21_bin.60	PS	GCA_000739615.fna	0.279978	uSGB	17	p__Verrucomicrobia
Hermetia_PS_22_bin.16	PS	GCA_000739615.fna	0.279978	uSGB	17	p__Verrucomicrobia
Hermetia_PS_23_bin.47	PS	GCA_000739615.fna	0.279978	uSGB	17	p__Verrucomicrobia
Hermetia_PS_3_bin.15	PS	GCA_000739615.fna	0.279978	uSGB	17	p__Verrucomicrobia
Hermetia_PS_4_bin.13	PS	GCA_000739615.fna	0.279978	uSGB	17	p__Verrucomicrobia
Hermetia_PS_5_bin.30	PS	GCA_000739615.fna	0.279978	uSGB	17	p__Verrucomicrobia
Hermetia_PS_6_bin.25	PS	GCA_000739615.fna	0.279978	uSGB	17	p__Verrucomicrobia
Hermetia_PS_7_bin.6	PS	GCA_000739615.fna	0.279978	uSGB	17	p__Verrucomicrobia
Hermetia_PS_8_bin.31	PS	GCA_000739615.fna	0.283502	uSGB	17	p__Verrucomicrobia
Hermetia_AG_1_bin.15	AGAR	GCA_000429105.fna	0.248764	uSGB	18	p__Actinobacteria
Hermetia_AG_10_bin.4	AGAR	GCA_000429105.fna	0.25242	uSGB	18	p__Actinobacteria
Hermetia_AG_11_bin.25	AGAR	GCA_000429105.fna	0.248764	uSGB	18	p__Actinobacteria
Hermetia_AG_13_bin.36	AGAR	GCA_000429105.fna	0.25242	uSGB	18	p__Actinobacteria
Hermetia_AG_19_bin.21	AGAR	GCA_000429105.fna	0.250557	uSGB	18	p__Actinobacteria
Hermetia_AG_2_bin.35	AGAR	GCA_000429105.fna	0.240698	uSGB	18	p__Actinobacteria
Hermetia_AG_21_bin.57	AGAR	GCA_900187855.fna	0.283502	uSGB	18	p__Actinobacteria
Hermetia_AG_23_bin.23	AGAR	GCA_900187855.fna	0.287309	uSGB	18	p__Actinobacteria
Hermetia_AG_26_bin.22	AGAR	GCA_900187855.fna	0.291447	uSGB	18	p__Actinobacteria
Hermetia_AG_4_bin.30	AGAR	GCA_000429105.fna	0.242205	uSGB	18	p__Actinobacteria
Hermetia_AG_5_bin.19	AGAR	GCA_000429105.fna	0.248764	uSGB	18	p__Actinobacteria
Hermetia_AG_6_bin.24	AGAR	GCA_000429105.fna	0.248764	uSGB	18	p__Actinobacteria
Hermetia_AG_7_bin.14	AGAR	GCA_000429105.fna	0.250557	uSGB	18	p__Actinobacteria
Hermetia_AG_8_bin.2	AGAR	GCA_000429105.fna	0.248764	uSGB	18	p__Actinobacteria
Hermetia_AG_9_bin.43	AGAR	GCA_000429105.fna	0.25242	uSGB	18	p__Actinobacteria
Hermetia_PE_1_bin.42	PE	GCA_000429105.fna	0.254359	uSGB	18	p__Actinobacteria
Hermetia_PE_10_bin.29	PE	GCA_900187855.fna	0.287309	uSGB	18	p__Actinobacteria
Hermetia_PE_11_bin.1	PE	GCA_900187855.fna	0.283502	uSGB	18	p__Actinobacteria
Hermetia_PE_12_bin.12	PE	GCA_001974985.fna	0.254359	uSGB	18	p__Actinobacteria
Hermetia_PE_13_bin.32	PE	GCA_900187855.fna	0.283502	uSGB	18	p__Actinobacteria
Hermetia_PE_14_bin.48	PE	GCA_900187855.fna	0.287309	uSGB	18	p__Actinobacteria
Hermetia_PE_2_bin.29	PE	GCA_900187855.fna	0.291447	uSGB	18	p__Actinobacteria
Hermetia_PE_3_bin.11	PE	GCA_000429105.fna	0.254359	uSGB	18	p__Actinobacteria
Hermetia_PE_4_bin.5	PE	GCA_900187855.fna	0.291447	uSGB	18	p__Actinobacteria
Hermetia_PE_6_bin.13	PE	GCA_900187855.fna	0.291447	uSGB	18	p__Actinobacteria
Hermetia_PE_9_bin.27	PE	GCA_900187855.fna	0.291447	uSGB	18	p__Actinobacteria
Hermetia_PS_1_bin.1	PS	GCA_900187855.fna	0.291447	uSGB	18	p__Actinobacteria
Hermetia_PS_10_bin.33	PS	GCA_005886435.fna	0.300994	uSGB	18	p__Actinobacteria
Hermetia_PS_11_bin.6	PS	GCA_900187855.fna	0.295981	uSGB	18	p__Actinobacteria
Hermetia_PS_12_bin.13	PS	GCA_900187855.fna	0.287309	uSGB	18	p__Actinobacteria
Hermetia_PS_13_bin.10	PS	GCA_001974985.fna	0.276697	uSGB	18	p__Actinobacteria
Hermetia_PS_14_bin.30	PS	GCA_900187855.fna	0.295981	uSGB	18	p__Actinobacteria
Hermetia_PS_15_bin.28	PS	VincentC_2016__MM003.2__bin.6.fna	0.291447	uSGB	18	p__Actinobacteria
Hermetia_PS_18_bin.52	PS	GCA_900187855.fna	0.287309	uSGB	18	p__Actinobacteria
Hermetia_PS_2_bin.20	PS	GCA_900187855.fna	0.291447	uSGB	18	p__Actinobacteria
Hermetia_PS_20_bin.36	PS	GCA_900187855.fna	0.283502	uSGB	18	p__Actinobacteria
Hermetia_PS_21_bin.26	PS	GCA_900187855.fna	0.283502	uSGB	18	p__Actinobacteria
Hermetia_PS_22_bin.18	PS	GCA_900187855.fna	0.295981	uSGB	18	p__Actinobacteria
Hermetia_PS_23_bin.48	PS	GCA_900187855.fna	0.279978	uSGB	18	p__Actinobacteria
Hermetia_PS_3_bin.23	PS	GCA_005886435.fna	0.291447	uSGB	18	p__Actinobacteria
Hermetia_PS_5_bin.28	PS	GCA_900187855.fna	0.291447	uSGB	18	p__Actinobacteria
Hermetia_PS_6_bin.9	PS	GCA_900187855.fna	0.287309	uSGB	18	p__Actinobacteria
Hermetia_PS_7_bin.21	PS	GCA_900187855.fna	0.287309	uSGB	18	p__Actinobacteria
Hermetia_PS_8_bin.35	PS	GCA_005886435.fna	0.306598	uSGB	18	p__Actinobacteria
Hermetia_PS_9_bin.4	PS	GCA_900187855.fna	0.291447	uSGB	18	p__Actinobacteria
Hermetia_AG_1_bin.27	AGAR	GCA_006351005.fna	0.211692	uSGB	19	c__Actinobacteria
Hermetia_AG_10_bin.5	AGAR	GCA_006351005.fna	0.211692	uSGB	19	c__Actinobacteria
Hermetia_AG_11_bin.17	AGAR	GCA_006351005.fna	0.210897	uSGB	19	c__Actinobacteria
Hermetia_AG_13_bin.23	AGAR	GCA_003751805.fna	0.194429	uSGB	19	c__Actinobacteria
Hermetia_AG_18_bin.9	AGAR	GCA_006351005.fna	0.210114	uSGB	19	c__Actinobacteria
Hermetia_AG_19_bin.29	AGAR	GCA_006351005.fna	0.211692	uSGB	19	c__Actinobacteria
Hermetia_AG_2_bin.13	AGAR	GCA_006351005.fna	0.210897	uSGB	19	c__Actinobacteria
Hermetia_AG_20_bin.13	AGAR	GCA_006351005.fna	0.211692	uSGB	19	c__Actinobacteria
Hermetia_AG_21_bin.25	AGAR	GCA_006351005.fna	0.212502	uSGB	19	c__Actinobacteria
Hermetia_AG_23_bin.28	AGAR	GCA_006351005.fna	0.220489	uSGB	19	c__Actinobacteria
Hermetia_AG_26_bin.58	AGAR	GCA_006351005.fna	0.215016	uSGB	19	c__Actinobacteria
Hermetia_AG_3_bin.38	AGAR	GCA_006351005.fna	0.210897	uSGB	19	c__Actinobacteria
Hermetia_AG_4_bin.43	AGAR	GCA_006351005.fna	0.211692	uSGB	19	c__Actinobacteria
Hermetia_AG_5_bin.39	AGAR	GCA_006351005.fna	0.210897	uSGB	19	c__Actinobacteria
Hermetia_AG_6_bin.11	AGAR	GCA_006351005.fna	0.215885	uSGB	19	c__Actinobacteria
Hermetia_AG_7_bin.43	AGAR	GCA_006351005.fna	0.212502	uSGB	19	c__Actinobacteria
Hermetia_AG_8_bin.10	AGAR	GCA_006351005.fna	0.214163	uSGB	19	c__Actinobacteria
Hermetia_AG_9_bin.45	AGAR	GCA_006351005.fna	0.211692	uSGB	19	c__Actinobacteria
Hermetia_PE_1_bin.17	PE	GCA_006351005.fna	0.209345	uSGB	19	c__Actinobacteria
Hermetia_PE_10_bin.40	PE	GCA_006351005.fna	0.22559	uSGB	19	c__Actinobacteria
Hermetia_PE_11_bin.32	PE	GCA_006351005.fna	0.210897	uSGB	19	c__Actinobacteria
Hermetia_PE_12_bin.16	PE	GCA_006351005.fna	0.210897	uSGB	19	c__Actinobacteria
Hermetia_PE_13_bin.45	PE	GCA_006351005.fna	0.211692	uSGB	19	c__Actinobacteria
Hermetia_PE_14_bin.46	PE	GCA_006351005.fna	0.212502	uSGB	19	c__Actinobacteria
Hermetia_PE_2_bin.41	PE	GCA_006351005.fna	0.211692	uSGB	19	c__Actinobacteria
Hermetia_PE_3_bin.33	PE	GCA_006351005.fna	0.210114	uSGB	19	c__Actinobacteria
Hermetia_PE_4_bin.17	PE	GCA_006351005.fna	0.211692	uSGB	19	c__Actinobacteria
Hermetia_PE_5_bin.37	PE	GCA_006351005.fna	0.220489	uSGB	19	c__Actinobacteria
Hermetia_PE_6_bin.10	PE	GCA_006351005.fna	0.223483	uSGB	19	c__Actinobacteria
Hermetia_PE_7_bin.24	PE	GCA_006351005.fna	0.211692	uSGB	19	c__Actinobacteria
Hermetia_PE_8_bin.22	PE	GCA_006351005.fna	0.210897	uSGB	19	c__Actinobacteria
Hermetia_PE_9_bin.22	PE	GCA_006351005.fna	0.210114	uSGB	19	c__Actinobacteria
Hermetia_PS_1_bin.35	PS	GCA_006351005.fna	0.210897	uSGB	19	c__Actinobacteria
Hermetia_PS_10_bin.14	PS	GCA_006351005.fna	0.211692	uSGB	19	c__Actinobacteria
Hermetia_PS_11_bin.30	PS	GCA_006351005.fna	0.211692	uSGB	19	c__Actinobacteria
Hermetia_PS_12_bin.16	PS	GCA_006351005.fna	0.210114	uSGB	19	c__Actinobacteria
Hermetia_PS_13_bin.18	PS	GCA_006351005.fna	0.212502	uSGB	19	c__Actinobacteria
Hermetia_PS_14_bin.21	PS	GCA_006351005.fna	0.208588	uSGB	19	c__Actinobacteria
Hermetia_PS_15_bin.13	PS	GCA_006351005.fna	0.214163	uSGB	19	c__Actinobacteria
Hermetia_PS_18_bin.3	PS	GCA_006351005.fna	0.210897	uSGB	19	c__Actinobacteria
Hermetia_PS_2_bin.16	PS	GCA_006351005.fna	0.211692	uSGB	19	c__Actinobacteria
Hermetia_PS_20_bin.46	PS	GCA_006351005.fna	0.211692	uSGB	19	c__Actinobacteria
Hermetia_PS_21_bin.32	PS	GCA_006351005.fna	0.210897	uSGB	19	c__Actinobacteria
Hermetia_PS_22_bin.15	PS	GCA_006351005.fna	0.211692	uSGB	19	c__Actinobacteria
Hermetia_PS_23_bin.55	PS	GCA_006351005.fna	0.210114	uSGB	19	c__Actinobacteria
Hermetia_PS_4_bin.8	PS	GCA_006351005.fna	0.210897	uSGB	19	c__Actinobacteria
Hermetia_PS_5_bin.11	PS	GCA_006351005.fna	0.211692	uSGB	19	c__Actinobacteria
Hermetia_PS_6_bin.35	PS	GCA_006351005.fna	0.215016	uSGB	19	c__Actinobacteria
Hermetia_PS_7_bin.8	PS	GCA_006351005.fna	0.210114	uSGB	19	c__Actinobacteria
Hermetia_PS_8_bin.18	PS	GCA_006351005.fna	0.216771	uSGB	19	c__Actinobacteria
Hermetia_PS_9_bin.26	PS	GCA_006351005.fna	0.212502	uSGB	19	c__Actinobacteria
Hermetia_AG_10_bin.6	AGAR	GCA_003574625.fna	0.204284	uSGB	20	p__Proteobacteria
Hermetia_AG_11_bin.38	AGAR	GCA_003574625.fna	0.193331	uSGB	20	p__Proteobacteria
Hermetia_AG_13_bin.8	AGAR	GCA_003574625.fna	0.189679	uSGB	20	p__Proteobacteria
Hermetia_AG_21_bin.34	AGAR	GCA_900156005.fna	0.203604	uSGB	20	p__Proteobacteria
Hermetia_AG_11_bin.12	AGAR	GCA_003123745.fna	0.295981	uSGB	22	p__Actinobacteria
Hermetia_PE_5_bin.43	PE	GCA_009696615.fna	0.26546	uSGB	22	p__Actinobacteria
Hermetia_PE_6_bin.37	PE	GCA_000550805.fna	0.240698	uSGB	22	p__Actinobacteria
Hermetia_PE_7_bin.35	PE	GCA_003123745.fna	0.291447	uSGB	22	p__Actinobacteria
Hermetia_PE_8_bin.24	PE	GCA_003123745.fna	0.287309	uSGB	22	p__Actinobacteria
Hermetia_PS_11_bin.20	PS	GCA_003123745.fna	0.295981	uSGB	22	p__Actinobacteria
Hermetia_PS_12_bin.24	PS	GCA_000550805.fna	0.276697	uSGB	22	p__Actinobacteria
Hermetia_PS_23_bin.6	PS	GCA_006716265.fna	0.279978	uSGB	22	p__Actinobacteria
Hermetia_PS_8_bin.1	PS	HMP_2012__SRS017445__bin.9.fna	0.300994	uSGB	22	p__Actinobacteria
Hermetia_AG_11_bin.14	AGAR	GCA_003751805.fna	0.0157299	kSGB	24	Salana_multivorans
Hermetia_AG_13_bin.16	AGAR	GCA_003751805.fna	0.0150338	kSGB	24	Salana_multivorans
Hermetia_AG_9_bin.47	AGAR	GCA_003751805.fna	0.0182706	kSGB	24	Salana_multivorans
Hermetia_AG_11_bin.18	AGAR	GCA_003574625.fna	0.0548895	kSGB	27	Shinella_zoogloeoides
Hermetia_AG_13_bin.17	AGAR	GCA_003574625.fna	0.0532604	kSGB	27	Shinella_zoogloeoides
Hermetia_AG_2_bin.17	AGAR	GCA_003574625.fna	0.0552766	kSGB	27	Shinella_zoogloeoides
Hermetia_AG_3_bin.46	AGAR	GCA_003574625.fna	0.0538571	kSGB	27	Shinella_zoogloeoides
Hermetia_AG_5_bin.14	AGAR	GCA_003574625.fna	0.05324	kSGB	27	Shinella_zoogloeoides
Hermetia_AG_9_bin.21	AGAR	GCA_003574625.fna	0.0543589	kSGB	27	Shinella_zoogloeoides
Hermetia_PE_13_bin.16	PE	GCA_003574625.fna	0.0568244	kSGB	27	Shinella_zoogloeoides
Hermetia_PS_1_bin.24	PS	GCA_003574625.fna	0.0603394	kSGB	27	Shinella_zoogloeoides
Hermetia_PS_13_bin.15	PS	GCA_003574625.fna	0.0499769	kSGB	27	Shinella_zoogloeoides
Hermetia_PS_14_bin.22	PS	GCA_003574625.fna	0.0484041	kSGB	27	Shinella_zoogloeoides
Hermetia_PS_15_bin.17	PS	GCA_003574625.fna	0.0504805	kSGB	27	Shinella_zoogloeoides
Hermetia_PS_18_bin.47	PS	GCA_003574625.fna	0.0529558	kSGB	27	Shinella_zoogloeoides
Hermetia_PS_20_bin.10	PS	GCA_003574625.fna	0.052454	kSGB	27	Shinella_zoogloeoides
Hermetia_PS_21_bin.3	PS	GCA_003574625.fna	0.0535678	kSGB	27	Shinella_zoogloeoides
Hermetia_PS_23_bin.13	PS	GCA_003574625.fna	0.0553199	kSGB	27	Shinella_zoogloeoides
Hermetia_PS_4_bin.26	PS	GCA_003574625.fna	0.0588004	kSGB	27	Shinella_zoogloeoides
Hermetia_T_zero_4_bin.11	Tzero	GCA_003574625.fna	0.0605648	kSGB	27	Shinella_zoogloeoides
Hermetia_AG_11_bin.34	AGAR	GCA_001974985.fna	0.0614807	uSGB	36	g__Microbacterium
Hermetia_AG_20_bin.15	AGAR	GCA_001974985.fna	0.0598436	uSGB	36	g__Microbacterium
Hermetia_AG_21_bin.7	AGAR	GCA_001974985.fna	0.0588962	uSGB	36	g__Microbacterium
Hermetia_AG_26_bin.31	AGAR	GCA_001974985.fna	0.0598929	uSGB	36	g__Microbacterium
Hermetia_AG_9_bin.44	AGAR	GCA_001974985.fna	0.0594762	uSGB	36	g__Microbacterium
Hermetia_PE_1_bin.19	PE	GCA_001974985.fna	0.0689114	uSGB	36	g__Microbacterium
Hermetia_PE_10_bin.3	PE	GCA_001974985.fna	0.0591609	uSGB	36	g__Microbacterium
Hermetia_PE_11_bin.10	PE	GCA_001974985.fna	0.0692916	uSGB	36	g__Microbacterium
Hermetia_PE_12_bin.10	PE	GCA_001974985.fna	0.0597453	uSGB	36	g__Microbacterium
Hermetia_PE_13_bin.18	PE	GCA_001974985.fna	0.0583726	uSGB	36	g__Microbacterium
Hermetia_PE_14_bin.18	PE	GCA_001974985.fna	0.0573942	uSGB	36	g__Microbacterium
Hermetia_PE_9_bin.25	PE	GCA_001974985.fna	0.0606402	uSGB	36	g__Microbacterium
Hermetia_PS_13_bin.29	PS	GCA_001974985.fna	0.0585147	uSGB	36	g__Microbacterium
Hermetia_PS_14_bin.10	PS	GCA_001974985.fna	0.0572108	uSGB	36	g__Microbacterium
Hermetia_PS_15_bin.29	PS	GCA_001974985.fna	0.0580201	uSGB	36	g__Microbacterium
Hermetia_PS_18_bin.33	PS	GCA_001974985.fna	0.0583018	uSGB	36	g__Microbacterium
Hermetia_PS_20_bin.3	PS	GCA_001974985.fna	0.0579266	uSGB	36	g__Microbacterium
Hermetia_PS_21_bin.37	PS	GCA_001974985.fna	0.057188	uSGB	36	g__Microbacterium
Hermetia_PS_22_bin.54	PS	GCA_001974985.fna	0.0570739	uSGB	36	g__Microbacterium
Hermetia_PS_5_bin.24	PS	GCA_001974985.fna	0.0662062	uSGB	36	g__Microbacterium
Hermetia_AG_13_bin.14	AGAR	GCA_008932495.fna	0.0355752	kSGB	45	Ochrobactrum_intermedium
Hermetia_AG_9_bin.42	AGAR	GCA_900473135.fna	0.0450506	kSGB	45	Ochrobactrum_intermedium
Hermetia_AG_13_bin.1	AGAR	GCA_002734235.fna	0.0562859	uSGB	50	g__Sphingobacterium
Hermetia_AG_13_bin.26	AGAR	GCA_000159515.fna	0.0976162	uSGB	53	g__Sphingobacterium
Hermetia_AG_20_bin.36	AGAR	GCA_000159515.fna	0.100636	uSGB	53	g__Sphingobacterium
Hermetia_AG_21_bin.14	AGAR	GCA_000159515.fna	0.0949205	uSGB	53	g__Sphingobacterium
Hermetia_AG_9_bin.46	AGAR	GCA_000159515.fna	0.102196	uSGB	53	g__Sphingobacterium
Hermetia_PS_10_bin.3	PS	GCA_000159515.fna	0.0907107	uSGB	53	g__Sphingobacterium
Hermetia_PS_21_bin.10	PS	GCA_000159515.fna	0.112702	uSGB	53	g__Sphingobacterium
Hermetia_AG_1_bin.33	AGAR	GCA_902506545.fna	0.0306375	kSGB	67	Sphingobacterium_multivorum
Hermetia_AG_18_bin.11	AGAR	GCA_902506545.fna	0.0269219	kSGB	67	Sphingobacterium_multivorum
Hermetia_AG_19_bin.30	AGAR	GCA_902506545.fna	0.0277686	kSGB	67	Sphingobacterium_multivorum
Hermetia_AG_20_bin.26	AGAR	GCA_902506545.fna	0.0270943	kSGB	67	Sphingobacterium_multivorum
Hermetia_AG_21_bin.5	AGAR	GCA_902506545.fna	0.0270252	kSGB	67	Sphingobacterium_multivorum
Hermetia_AG_26_bin.25	AGAR	GCA_902506545.fna	0.026879	kSGB	67	Sphingobacterium_multivorum
Hermetia_AG_3_bin.37	AGAR	GCA_902506545.fna	0.0347442	kSGB	67	Sphingobacterium_multivorum
Hermetia_AG_4_bin.26	AGAR	GCA_902506545.fna	0.0299084	kSGB	67	Sphingobacterium_multivorum
Hermetia_PE_1_bin.3	PE	GCA_902506545.fna	0.02746	kSGB	67	Sphingobacterium_multivorum
Hermetia_PE_10_bin.33	PE	GCA_902506545.fna	0.0285697	kSGB	67	Sphingobacterium_multivorum
Hermetia_PE_11_bin.17	PE	GCA_902506545.fna	0.0287622	kSGB	67	Sphingobacterium_multivorum
Hermetia_PE_12_bin.24	PE	GCA_902506545.fna	0.0301784	kSGB	67	Sphingobacterium_multivorum
Hermetia_PE_13_bin.41	PE	GCA_902506545.fna	0.0310144	kSGB	67	Sphingobacterium_multivorum
Hermetia_PE_2_bin.20	PE	GCA_902506545.fna	0.026819	kSGB	67	Sphingobacterium_multivorum
Hermetia_PE_3_bin.10	PE	GCA_902506545.fna	0.0271376	kSGB	67	Sphingobacterium_multivorum
Hermetia_PE_4_bin.6	PE	GCA_902506545.fna	0.0266314	kSGB	67	Sphingobacterium_multivorum
Hermetia_PE_5_bin.9	PE	GCA_902506545.fna	0.0269821	kSGB	67	Sphingobacterium_multivorum
Hermetia_PE_6_bin.26	PE	GCA_902506545.fna	0.026555	kSGB	67	Sphingobacterium_multivorum
Hermetia_PE_7_bin.5	PE	GCA_902506545.fna	0.0269821	kSGB	67	Sphingobacterium_multivorum
Hermetia_PE_8_bin.14	PE	GCA_902506545.fna	0.026819	kSGB	67	Sphingobacterium_multivorum
Hermetia_PS_1_bin.39	PS	GCA_902506545.fna	0.0269993	kSGB	67	Sphingobacterium_multivorum
Hermetia_PS_10_bin.17	PS	GCA_902506545.fna	0.0272852	kSGB	67	Sphingobacterium_multivorum
Hermetia_PS_11_bin.42	PS	GCA_902506545.fna	0.0273724	kSGB	67	Sphingobacterium_multivorum
Hermetia_PS_21_bin.58	PS	GCA_902506545.fna	0.0301107	kSGB	67	Sphingobacterium_multivorum
Hermetia_PS_22_bin.34	PS	GCA_902506545.fna	0.0349956	kSGB	67	Sphingobacterium_multivorum
Hermetia_PS_3_bin.48	PS	GCA_902506545.fna	0.0298701	kSGB	67	Sphingobacterium_multivorum
Hermetia_PS_4_bin.28	PS	GCA_902506545.fna	0.027077	kSGB	67	Sphingobacterium_multivorum
Hermetia_PS_5_bin.10	PS	GCA_902506545.fna	0.0276977	kSGB	67	Sphingobacterium_multivorum
Hermetia_PS_6_bin.6	PS	GCA_902506545.fna	0.0284785	kSGB	67	Sphingobacterium_multivorum
Hermetia_AG_18_bin.16	AGAR	GCA_001423695.fna	0.104801	uSGB	70	g__Leifsonia
Hermetia_AG_19_bin.20	AGAR	GCA_001423695.fna	0.107168	uSGB	70	g__Leifsonia
Hermetia_AG_20_bin.17	AGAR	GCA_001423695.fna	0.105576	uSGB	70	g__Leifsonia
Hermetia_AG_21_bin.23	AGAR	GCA_001423695.fna	0.106365	uSGB	70	g__Leifsonia
Hermetia_AG_23_bin.10	AGAR	GCA_001423695.fna	0.106845	uSGB	70	g__Leifsonia
Hermetia_AG_26_bin.8	AGAR	GCA_001423695.fna	0.109246	uSGB	70	g__Leifsonia
Hermetia_AG_1_bin.18	AGAR	GCA_011064595.fna	0.134014	uSGB	73	g__Paludisphaera
Hermetia_AG_18_bin.23	AGAR	GCA_011064595.fna	0.134014	uSGB	73	g__Paludisphaera
Hermetia_AG_19_bin.39	AGAR	GCA_011064595.fna	0.133864	uSGB	73	g__Paludisphaera
Hermetia_AG_2_bin.36	AGAR	GCA_011064595.fna	0.13538	uSGB	73	g__Paludisphaera
Hermetia_AG_20_bin.6	AGAR	GCA_011064595.fna	0.135689	uSGB	73	g__Paludisphaera
Hermetia_AG_21_bin.42	AGAR	GCA_011064595.fna	0.133716	uSGB	73	g__Paludisphaera
Hermetia_AG_23_bin.36	AGAR	GCA_011064595.fna	0.133716	uSGB	73	g__Paludisphaera
Hermetia_AG_26_bin.16	AGAR	GCA_011064595.fna	0.133864	uSGB	73	g__Paludisphaera
Hermetia_AG_3_bin.35	AGAR	GCA_011064595.fna	0.134014	uSGB	73	g__Paludisphaera
Hermetia_AG_4_bin.37	AGAR	GCA_011064595.fna	0.134014	uSGB	73	g__Paludisphaera
Hermetia_AG_5_bin.15	AGAR	GCA_011064595.fna	0.133864	uSGB	73	g__Paludisphaera
Hermetia_AG_6_bin.20	AGAR	GCA_011064595.fna	0.134767	uSGB	73	g__Paludisphaera
Hermetia_AG_7_bin.18	AGAR	GCA_011064595.fna	0.134616	uSGB	73	g__Paludisphaera
Hermetia_AG_8_bin.53	AGAR	GCA_011064595.fna	0.133864	uSGB	73	g__Paludisphaera
Hermetia_PE_10_bin.38	PE	GCA_011064595.fna	0.133864	uSGB	73	g__Paludisphaera
Hermetia_PE_11_bin.23	PE	GCA_011064595.fna	0.135689	uSGB	73	g__Paludisphaera
Hermetia_PE_12_bin.2	PE	GCA_011064595.fna	0.133864	uSGB	73	g__Paludisphaera
Hermetia_PE_13_bin.19	PE	GCA_011064595.fna	0.134464	uSGB	73	g__Paludisphaera
Hermetia_PE_14_bin.40	PE	GCA_011064595.fna	0.134014	uSGB	73	g__Paludisphaera
Hermetia_PE_5_bin.33	PE	GCA_011064595.fna	0.134616	uSGB	73	g__Paludisphaera
Hermetia_PE_6_bin.12	PE	GCA_011064595.fna	0.134014	uSGB	73	g__Paludisphaera
Hermetia_PE_7_bin.43	PE	GCA_011064595.fna	0.134464	uSGB	73	g__Paludisphaera
Hermetia_PE_8_bin.30	PE	GCA_011064595.fna	0.134464	uSGB	73	g__Paludisphaera
Hermetia_PE_9_bin.32	PE	GCA_011064595.fna	0.134314	uSGB	73	g__Paludisphaera
Hermetia_PS_1_bin.28	PS	GCA_011064595.fna	0.134767	uSGB	73	g__Paludisphaera
Hermetia_PS_13_bin.14	PS	GCA_011064595.fna	0.133864	uSGB	73	g__Paludisphaera
Hermetia_PS_14_bin.28	PS	GCA_011064595.fna	0.133864	uSGB	73	g__Paludisphaera
Hermetia_PS_15_bin.24	PS	GCA_011064595.fna	0.133864	uSGB	73	g__Paludisphaera
Hermetia_PS_18_bin.11	PS	GCA_011064595.fna	0.133864	uSGB	73	g__Paludisphaera
Hermetia_PS_2_bin.33	PS	GCA_011064595.fna	0.134014	uSGB	73	g__Paludisphaera
Hermetia_PS_20_bin.27	PS	GCA_011064595.fna	0.133864	uSGB	73	g__Paludisphaera
Hermetia_PS_21_bin.38	PS	GCA_011064595.fna	0.134616	uSGB	73	g__Paludisphaera
Hermetia_PS_22_bin.22	PS	GCA_011064595.fna	0.134767	uSGB	73	g__Paludisphaera
Hermetia_PS_23_bin.8	PS	GCA_011064595.fna	0.134163	uSGB	73	g__Paludisphaera
Hermetia_PS_3_bin.42	PS	GCA_011064595.fna	0.134163	uSGB	73	g__Paludisphaera
Hermetia_PS_4_bin.31	PS	GCA_011064595.fna	0.134616	uSGB	73	g__Paludisphaera
Hermetia_PS_5_bin.29	PS	GCA_011064595.fna	0.13492	uSGB	73	g__Paludisphaera
Hermetia_PS_6_bin.17	PS	GCA_011064595.fna	0.135072	uSGB	73	g__Paludisphaera
Hermetia_AG_18_bin.24	AGAR	GCA_002096055.fna	0.0313257	kSGB	74	Cnuibacter_physcomitrellae
Hermetia_AG_20_bin.19	AGAR	GCA_002096055.fna	0.0207403	kSGB	74	Cnuibacter_physcomitrellae
Hermetia_AG_23_bin.35	AGAR	GCA_002096055.fna	0.0203194	kSGB	74	Cnuibacter_physcomitrellae
Hermetia_AG_26_bin.36	AGAR	GCA_002096055.fna	0.020539	kSGB	74	Cnuibacter_physcomitrellae
Hermetia_AG_1_bin.21	AGAR	GCA_004025525.fna	0.0236323	kSGB	75	Pedobacter_chitinilyticus
Hermetia_AG_18_bin.25	AGAR	GCA_004025525.fna	0.023655	kSGB	75	Pedobacter_chitinilyticus
Hermetia_AG_19_bin.6	AGAR	GCA_003313385.fna	0.0234738	kSGB	75	Pedobacter_chitinilyticus
Hermetia_AG_2_bin.43	AGAR	GCA_003313385.fna	0.0237613	kSGB	75	Pedobacter_chitinilyticus
Hermetia_AG_20_bin.35	AGAR	GCA_003313385.fna	0.0236702	kSGB	75	Pedobacter_chitinilyticus
Hermetia_AG_21_bin.41	AGAR	GCA_003313385.fna	0.0236399	kSGB	75	Pedobacter_chitinilyticus
Hermetia_AG_3_bin.21	AGAR	GCA_003313385.fna	0.0235869	kSGB	75	Pedobacter_chitinilyticus
Hermetia_AG_4_bin.18	AGAR	GCA_004025525.fna	0.0235869	kSGB	75	Pedobacter_chitinilyticus
Hermetia_AG_5_bin.34	AGAR	GCA_003313385.fna	0.0236323	kSGB	75	Pedobacter_chitinilyticus
Hermetia_AG_6_bin.8	AGAR	GCA_003313385.fna	0.0238299	kSGB	75	Pedobacter_chitinilyticus
Hermetia_AG_7_bin.9	AGAR	GCA_004025525.fna	0.0235945	kSGB	75	Pedobacter_chitinilyticus
Hermetia_AG_8_bin.45	AGAR	GCA_003313385.fna	0.0236399	kSGB	75	Pedobacter_chitinilyticus
Hermetia_PE_1_bin.6	PE	GCA_003313385.fna	0.023655	kSGB	75	Pedobacter_chitinilyticus
Hermetia_PE_10_bin.1	PE	GCA_003313385.fna	0.0234889	kSGB	75	Pedobacter_chitinilyticus
Hermetia_PE_11_bin.8	PE	GCA_003313385.fna	0.0242374	kSGB	75	Pedobacter_chitinilyticus
Hermetia_PE_12_bin.42	PE	GCA_004025525.fna	0.0228864	kSGB	75	Pedobacter_chitinilyticus
Hermetia_PE_13_bin.28	PE	GCA_004025525.fna	0.0240751	kSGB	75	Pedobacter_chitinilyticus
Hermetia_PE_14_bin.57	PE	GCA_003313385.fna	0.025225	kSGB	75	Pedobacter_chitinilyticus
Hermetia_PE_2_bin.33	PE	GCA_003313385.fna	0.0235869	kSGB	75	Pedobacter_chitinilyticus
Hermetia_PE_3_bin.8	PE	GCA_003313385.fna	0.0238299	kSGB	75	Pedobacter_chitinilyticus
Hermetia_PE_4_bin.26	PE	GCA_003313385.fna	0.0235869	kSGB	75	Pedobacter_chitinilyticus
Hermetia_PE_9_bin.44	PE	GCA_003313385.fna	0.0240983	kSGB	75	Pedobacter_chitinilyticus
Hermetia_PS_1_bin.18	PS	GCA_004025525.fna	0.0235945	kSGB	75	Pedobacter_chitinilyticus
Hermetia_PS_18_bin.39	PS	GCA_003313385.fna	0.0253866	kSGB	75	Pedobacter_chitinilyticus
Hermetia_PS_2_bin.11	PS	GCA_004025525.fna	0.0235945	kSGB	75	Pedobacter_chitinilyticus
Hermetia_PS_20_bin.14	PS	GCA_004025525.fna	0.0432392	kSGB	75	Pedobacter_chitinilyticus
Hermetia_PS_21_bin.52	PS	GCA_003313385.fna	0.022835	kSGB	75	Pedobacter_chitinilyticus
Hermetia_PS_22_bin.13	PS	GCA_004025525.fna	0.0235039	kSGB	75	Pedobacter_chitinilyticus
Hermetia_PS_3_bin.12	PS	GCA_004025525.fna	0.0236702	kSGB	75	Pedobacter_chitinilyticus
Hermetia_PS_4_bin.9	PS	GCA_003313385.fna	0.0236702	kSGB	75	Pedobacter_chitinilyticus
Hermetia_PS_5_bin.21	PS	GCA_003313385.fna	0.0235642	kSGB	75	Pedobacter_chitinilyticus
Hermetia_PS_6_bin.26	PS	GCA_003313385.fna	0.0236171	kSGB	75	Pedobacter_chitinilyticus
Hermetia_AG_1_bin.30	AGAR	GCA_900107795.fna	0.0103901	kSGB	76	Chitinophaga_terrae_Kim_and_Jung_2007
Hermetia_AG_18_bin.29	AGAR	GCA_900107795.fna	0.0101501	kSGB	76	Chitinophaga_terrae_Kim_and_Jung_2007
Hermetia_AG_19_bin.13	AGAR	GCA_900107795.fna	0.00937399	kSGB	76	Chitinophaga_terrae_Kim_and_Jung_2007
Hermetia_AG_2_bin.10	AGAR	GCA_900107795.fna	0.00960897	kSGB	76	Chitinophaga_terrae_Kim_and_Jung_2007
Hermetia_AG_20_bin.31	AGAR	GCA_900107795.fna	0.00959267	kSGB	76	Chitinophaga_terrae_Kim_and_Jung_2007
Hermetia_AG_21_bin.59	AGAR	GCA_900107795.fna	0.00948708	kSGB	76	Chitinophaga_terrae_Kim_and_Jung_2007
Hermetia_AG_26_bin.42	AGAR	GCA_900107795.fna	0.00961712	kSGB	76	Chitinophaga_terrae_Kim_and_Jung_2007
Hermetia_AG_3_bin.53	AGAR	GCA_900107795.fna	0.00964976	kSGB	76	Chitinophaga_terrae_Kim_and_Jung_2007
Hermetia_AG_4_bin.27	AGAR	GCA_900107795.fna	0.0105816	kSGB	76	Chitinophaga_terrae_Kim_and_Jung_2007
Hermetia_AG_5_bin.8	AGAR	GCA_900107795.fna	0.0104113	kSGB	76	Chitinophaga_terrae_Kim_and_Jung_2007
Hermetia_AG_6_bin.40	AGAR	GCA_900107795.fna	0.0104113	kSGB	76	Chitinophaga_terrae_Kim_and_Jung_2007
Hermetia_AG_7_bin.11	AGAR	GCA_900107795.fna	0.010276	kSGB	76	Chitinophaga_terrae_Kim_and_Jung_2007
Hermetia_AG_8_bin.1	AGAR	GCA_900107795.fna	0.0106416	kSGB	76	Chitinophaga_terrae_Kim_and_Jung_2007
Hermetia_PE_1_bin.46	PE	GCA_900107795.fna	0.00969473	kSGB	76	Chitinophaga_terrae_Kim_and_Jung_2007
Hermetia_PE_10_bin.18	PE	GCA_900107795.fna	0.00953169	kSGB	76	Chitinophaga_terrae_Kim_and_Jung_2007
Hermetia_PE_11_bin.6	PE	GCA_900107795.fna	0.0100415	kSGB	76	Chitinophaga_terrae_Kim_and_Jung_2007
Hermetia_PE_12_bin.5	PE	GCA_900107795.fna	0.0098715	kSGB	76	Chitinophaga_terrae_Kim_and_Jung_2007
Hermetia_PE_13_bin.49	PE	GCA_900107795.fna	0.00975211	kSGB	76	Chitinophaga_terrae_Kim_and_Jung_2007
Hermetia_PE_14_bin.16	PE	GCA_900107795.fna	0.010079	kSGB	76	Chitinophaga_terrae_Kim_and_Jung_2007
Hermetia_PE_2_bin.7	PE	GCA_900107795.fna	0.00953981	kSGB	76	Chitinophaga_terrae_Kim_and_Jung_2007
Hermetia_PE_3_bin.40	PE	GCA_900107795.fna	0.00977265	kSGB	76	Chitinophaga_terrae_Kim_and_Jung_2007
Hermetia_PE_4_bin.27	PE	GCA_900107795.fna	0.0100249	kSGB	76	Chitinophaga_terrae_Kim_and_Jung_2007
Hermetia_PE_5_bin.4	PE	GCA_900107795.fna	0.010029	kSGB	76	Chitinophaga_terrae_Kim_and_Jung_2007
Hermetia_PE_6_bin.17	PE	GCA_900107795.fna	0.0101501	kSGB	76	Chitinophaga_terrae_Kim_and_Jung_2007
Hermetia_PE_7_bin.19	PE	GCA_900107795.fna	0.00963344	kSGB	76	Chitinophaga_terrae_Kim_and_Jung_2007
Hermetia_PE_8_bin.9	PE	GCA_900107795.fna	0.010556	kSGB	76	Chitinophaga_terrae_Kim_and_Jung_2007
Hermetia_PE_9_bin.21	PE	GCA_900107795.fna	0.00990456	kSGB	76	Chitinophaga_terrae_Kim_and_Jung_2007
Hermetia_PS_1_bin.38	PS	GCA_900107795.fna	0.0139888	kSGB	76	Chitinophaga_terrae_Kim_and_Jung_2007
Hermetia_PS_10_bin.1	PS	GCA_900107795.fna	0.00980966	kSGB	76	Chitinophaga_terrae_Kim_and_Jung_2007
Hermetia_PS_11_bin.31	PS	GCA_900107795.fna	0.0102887	kSGB	76	Chitinophaga_terrae_Kim_and_Jung_2007
Hermetia_PS_18_bin.18	PS	GCA_900107795.fna	0.00995425	kSGB	76	Chitinophaga_terrae_Kim_and_Jung_2007
Hermetia_PS_2_bin.52	PS	GCA_900107795.fna	0.00978498	kSGB	76	Chitinophaga_terrae_Kim_and_Jung_2007
Hermetia_PS_20_bin.40	PS	GCA_900107795.fna	0.014446	kSGB	76	Chitinophaga_terrae_Kim_and_Jung_2007
Hermetia_PS_21_bin.53	PS	GCA_900107795.fna	0.0105432	kSGB	76	Chitinophaga_terrae_Kim_and_Jung_2007
Hermetia_PS_22_bin.6	PS	GCA_900107795.fna	0.0116255	kSGB	76	Chitinophaga_terrae_Kim_and_Jung_2007
Hermetia_PS_23_bin.44	PS	GCA_900107795.fna	0.0120298	kSGB	76	Chitinophaga_terrae_Kim_and_Jung_2007
Hermetia_PS_3_bin.26	PS	GCA_900107795.fna	0.0164371	kSGB	76	Chitinophaga_terrae_Kim_and_Jung_2007
Hermetia_PS_4_bin.19	PS	GCA_900107795.fna	0.0119794	kSGB	76	Chitinophaga_terrae_Kim_and_Jung_2007
Hermetia_PS_7_bin.17	PS	GCA_900107795.fna	0.0178014	kSGB	76	Chitinophaga_terrae_Kim_and_Jung_2007
Hermetia_PS_8_bin.6	PS	GCA_900107795.fna	0.016125	kSGB	76	Chitinophaga_terrae_Kim_and_Jung_2007
Hermetia_AG_1_bin.19	AGAR	GCA_002157625.fna	0.126847	uSGB	77	g__Brevundimonas
Hermetia_AG_18_bin.32	AGAR	GCA_002157625.fna	0.128799	uSGB	77	g__Brevundimonas
Hermetia_AG_19_bin.2	AGAR	GCA_002157625.fna	0.136471	uSGB	77	g__Brevundimonas
Hermetia_AG_2_bin.45	AGAR	GCA_002157625.fna	0.125099	uSGB	77	g__Brevundimonas
Hermetia_AG_21_bin.17	AGAR	GCA_002157625.fna	0.125099	uSGB	77	g__Brevundimonas
Hermetia_AG_26_bin.32	AGAR	GCA_002157625.fna	0.125222	uSGB	77	g__Brevundimonas
Hermetia_AG_3_bin.42	AGAR	GCA_002157625.fna	0.125468	uSGB	77	g__Brevundimonas
Hermetia_AG_4_bin.3	AGAR	GCA_002157625.fna	0.125099	uSGB	77	g__Brevundimonas
Hermetia_AG_5_bin.20	AGAR	GCA_002157625.fna	0.124733	uSGB	77	g__Brevundimonas
Hermetia_AG_6_bin.30	AGAR	GCA_002157625.fna	0.125345	uSGB	77	g__Brevundimonas
Hermetia_AG_7_bin.12	AGAR	GCA_002157625.fna	0.125345	uSGB	77	g__Brevundimonas
Hermetia_AG_8_bin.36	AGAR	GCA_002157625.fna	0.124733	uSGB	77	g__Brevundimonas
Hermetia_PE_10_bin.50	PE	GCA_002157625.fna	0.12634	uSGB	77	g__Brevundimonas
Hermetia_PE_11_bin.9	PE	GCA_002157625.fna	0.130424	uSGB	77	g__Brevundimonas
Hermetia_PE_12_bin.37	PE	GCA_002157625.fna	0.127617	uSGB	77	g__Brevundimonas
Hermetia_PE_13_bin.6	PE	GCA_002157625.fna	0.134014	uSGB	77	g__Brevundimonas
Hermetia_PE_14_bin.33	PE	GCA_002157625.fna	0.142728	uSGB	77	g__Brevundimonas
Hermetia_AG_18_bin.35	AGAR	GCA_000724625.fna	0.291447	uSGB	78	p__Armatimonadetes
Hermetia_AG_19_bin.1	AGAR	GCA_000724625.fna	0.291447	uSGB	78	p__Armatimonadetes
Hermetia_AG_20_bin.45	AGAR	GCA_000724625.fna	0.291447	uSGB	78	p__Armatimonadetes
Hermetia_AG_21_bin.16	AGAR	GCA_000724625.fna	0.291447	uSGB	78	p__Armatimonadetes
Hermetia_PE_1_bin.14	PE	GCA_000724625.fna	0.291447	uSGB	78	p__Armatimonadetes
Hermetia_PE_10_bin.12	PE	GCA_000724625.fna	0.291447	uSGB	78	p__Armatimonadetes
Hermetia_PE_11_bin.35	PE	GCA_000724625.fna	0.291447	uSGB	78	p__Armatimonadetes
Hermetia_PE_12_bin.1	PE	GCA_000724625.fna	0.291447	uSGB	78	p__Armatimonadetes
Hermetia_PE_13_bin.30	PE	GCA_000724625.fna	0.291447	uSGB	78	p__Armatimonadetes
Hermetia_PE_14_bin.17	PE	GCA_000724625.fna	0.291447	uSGB	78	p__Armatimonadetes
Hermetia_PE_2_bin.48	PE	GCA_000724625.fna	0.291447	uSGB	78	p__Armatimonadetes
Hermetia_PE_3_bin.44	PE	GCA_000724625.fna	0.291447	uSGB	78	p__Armatimonadetes
Hermetia_PE_4_bin.37	PE	GCA_000724625.fna	0.291447	uSGB	78	p__Armatimonadetes
Hermetia_PE_9_bin.14	PE	GCA_000724625.fna	0.291447	uSGB	78	p__Armatimonadetes
Hermetia_PS_1_bin.5	PS	GCA_000724625.fna	0.283502	uSGB	78	p__Armatimonadetes
Hermetia_PS_13_bin.40	PS	GCA_001620065.fna	0.247037	uSGB	78	p__Armatimonadetes
Hermetia_PS_15_bin.45	PS	GCA_003574465.fna	0.291447	uSGB	78	p__Armatimonadetes
Hermetia_PS_18_bin.21	PS	GCA_000724625.fna	0.291447	uSGB	78	p__Armatimonadetes
Hermetia_PS_2_bin.50	PS	GCA_000724625.fna	0.291447	uSGB	78	p__Armatimonadetes
Hermetia_PS_20_bin.18	PS	GCA_000724625.fna	0.276697	uSGB	78	p__Armatimonadetes
Hermetia_PS_21_bin.40	PS	GCA_000374305.fna	0.291447	uSGB	78	p__Armatimonadetes
Hermetia_PS_22_bin.29	PS	GCA_000724625.fna	0.291447	uSGB	78	p__Armatimonadetes
Hermetia_PS_23_bin.9	PS	GCA_000374305.fna	0.295981	uSGB	78	p__Armatimonadetes
Hermetia_PS_3_bin.54	PS	GCA_000724625.fna	0.291447	uSGB	78	p__Armatimonadetes
Hermetia_PS_4_bin.20	PS	GCA_000724625.fna	0.291447	uSGB	78	p__Armatimonadetes
Hermetia_PS_5_bin.40	PS	GCA_000724625.fna	0.291447	uSGB	78	p__Armatimonadetes
Hermetia_PS_6_bin.7	PS	GCA_000724625.fna	0.291447	uSGB	78	p__Armatimonadetes
Hermetia_AG_1_bin.6	AGAR	GCA_010435915.fna	0.0245415	kSGB	79	Spirosoma_terrae
Hermetia_AG_18_bin.36	AGAR	GCA_010435915.fna	0.0243384	kSGB	79	Spirosoma_terrae
Hermetia_AG_19_bin.55	AGAR	GCA_010435915.fna	0.0303144	kSGB	79	Spirosoma_terrae
Hermetia_AG_2_bin.39	AGAR	GCA_010435915.fna	0.0245258	kSGB	79	Spirosoma_terrae
Hermetia_AG_20_bin.34	AGAR	GCA_010435915.fna	0.0249765	kSGB	79	Spirosoma_terrae
Hermetia_AG_21_bin.56	AGAR	GCA_010435915.fna	0.0248969	kSGB	79	Spirosoma_terrae
Hermetia_AG_23_bin.41	AGAR	GCA_010435915.fna	0.0337487	kSGB	79	Spirosoma_terrae
Hermetia_AG_26_bin.9	AGAR	GCA_010435915.fna	0.0255329	kSGB	79	Spirosoma_terrae
Hermetia_AG_3_bin.36	AGAR	GCA_010435915.fna	0.024518	kSGB	79	Spirosoma_terrae
Hermetia_AG_4_bin.28	AGAR	GCA_010435915.fna	0.0238757	kSGB	79	Spirosoma_terrae
Hermetia_AG_5_bin.29	AGAR	GCA_010435915.fna	0.0245258	kSGB	79	Spirosoma_terrae
Hermetia_AG_6_bin.48	AGAR	GCA_010435915.fna	0.0246122	kSGB	79	Spirosoma_terrae
Hermetia_AG_7_bin.19	AGAR	GCA_010435915.fna	0.0238833	kSGB	79	Spirosoma_terrae
Hermetia_AG_8_bin.40	AGAR	GCA_010435915.fna	0.0245886	kSGB	79	Spirosoma_terrae
Hermetia_PE_1_bin.45	PE	GCA_010435915.fna	0.0246752	kSGB	79	Spirosoma_terrae
Hermetia_PE_10_bin.23	PE	GCA_010435915.fna	0.0260847	kSGB	79	Spirosoma_terrae
Hermetia_PE_11_bin.42	PE	GCA_010435915.fna	0.0285514	kSGB	79	Spirosoma_terrae
Hermetia_PE_13_bin.27	PE	GCA_010435915.fna	0.0263608	kSGB	79	Spirosoma_terrae
Hermetia_PE_2_bin.39	PE	GCA_010435915.fna	0.0249686	kSGB	79	Spirosoma_terrae
Hermetia_PE_3_bin.6	PE	GCA_010435915.fna	0.0246043	kSGB	79	Spirosoma_terrae
Hermetia_PE_4_bin.43	PE	GCA_010435915.fna	0.0239139	kSGB	79	Spirosoma_terrae
Hermetia_PE_9_bin.29	PE	GCA_010435915.fna	0.0475157	kSGB	79	Spirosoma_terrae
Hermetia_PS_1_bin.11	PS	GCA_010435915.fna	0.0239752	kSGB	79	Spirosoma_terrae
Hermetia_PS_2_bin.30	PS	GCA_010435915.fna	0.0248175	kSGB	79	Spirosoma_terrae
Hermetia_PS_3_bin.10	PS	GCA_010435915.fna	0.0240674	kSGB	79	Spirosoma_terrae
Hermetia_PS_4_bin.39	PS	GCA_010435915.fna	0.0263524	kSGB	79	Spirosoma_terrae
Hermetia_PS_5_bin.12	PS	GCA_010435915.fna	0.0258527	kSGB	79	Spirosoma_terrae
Hermetia_PS_6_bin.27	PS	GCA_010435915.fna	0.0242995	kSGB	79	Spirosoma_terrae
Hermetia_AG_1_bin.26	AGAR	GCA_003545695.fna	0.295981	uSGB	82	g__Taibaiella
Hermetia_AG_18_bin.41	AGAR	GCA_003545695.fna	0.300994	uSGB	82	g__Taibaiella
Hermetia_AG_19_bin.14	AGAR	GCA_003545695.fna	0.312952	uSGB	82	g__Taibaiella
Hermetia_AG_2_bin.27	AGAR	GCA_003545695.fna	0.300994	uSGB	82	g__Taibaiella
Hermetia_AG_20_bin.10	AGAR	GCA_003545695.fna	0.300994	uSGB	82	g__Taibaiella
Hermetia_AG_21_bin.40	AGAR	GCA_011058315.fna	0.287309	uSGB	82	g__Taibaiella
Hermetia_AG_3_bin.2	AGAR	GCA_003545695.fna	0.300994	uSGB	82	g__Taibaiella
Hermetia_AG_4_bin.45	AGAR	GCA_003545695.fna	0.300994	uSGB	82	g__Taibaiella
Hermetia_AG_5_bin.27	AGAR	GCA_003545695.fna	0.300994	uSGB	82	g__Taibaiella
Hermetia_AG_6_bin.14	AGAR	GCA_011058315.fna	0.270747	uSGB	82	g__Taibaiella
Hermetia_AG_7_bin.24	AGAR	GCA_003545695.fna	0.300994	uSGB	82	g__Taibaiella
Hermetia_AG_8_bin.44	AGAR	GCA_003545695.fna	0.300994	uSGB	82	g__Taibaiella
Hermetia_PE_1_bin.28	PE	GCA_003545695.fna	0.300994	uSGB	82	g__Taibaiella
Hermetia_PE_11_bin.38	PE	GCA_003545695.fna	0.320287	uSGB	82	g__Taibaiella
Hermetia_PE_2_bin.38	PE	GCA_003545695.fna	0.300994	uSGB	82	g__Taibaiella
Hermetia_PE_3_bin.26	PE	GCA_011058315.fna	0.270747	uSGB	82	g__Taibaiella
Hermetia_PE_4_bin.47	PE	GCA_003545695.fna	0.300994	uSGB	82	g__Taibaiella
Hermetia_PE_5_bin.21	PE	GCA_003545695.fna	0.300994	uSGB	82	g__Taibaiella
Hermetia_PE_6_bin.49	PE	GCA_003545695.fna	0.300994	uSGB	82	g__Taibaiella
Hermetia_PE_7_bin.42	PE	GCA_003545695.fna	0.300994	uSGB	82	g__Taibaiella
Hermetia_PE_8_bin.37	PE	GCA_003545695.fna	0.300994	uSGB	82	g__Taibaiella
Hermetia_PE_9_bin.46	PE	GCA_003545695.fna	0.300994	uSGB	82	g__Taibaiella
Hermetia_PS_18_bin.26	PS	GCA_011058315.fna	0.287309	uSGB	82	g__Taibaiella
Hermetia_PS_2_bin.7	PS	GCA_003545695.fna	0.312952	uSGB	82	g__Taibaiella
Hermetia_PS_20_bin.39	PS	GCA_003545695.fna	0.300994	uSGB	82	g__Taibaiella
Hermetia_PS_21_bin.16	PS	GCA_900107795.fna	0.270747	uSGB	82	g__Taibaiella
Hermetia_PS_22_bin.26	PS	GCA_003545695.fna	0.300994	uSGB	82	g__Taibaiella
Hermetia_PS_23_bin.39	PS	GCA_001953305.fna	0.328965	uSGB	82	g__Taibaiella
Hermetia_PS_3_bin.57	PS	GCA_003545695.fna	0.300994	uSGB	82	g__Taibaiella
Hermetia_PS_4_bin.53	PS	GCA_003545695.fna	0.300994	uSGB	82	g__Taibaiella
Hermetia_PS_5_bin.38	PS	GCA_003545695.fna	0.300994	uSGB	82	g__Taibaiella
Hermetia_PS_6_bin.2	PS	GCA_003545695.fna	0.300994	uSGB	82	g__Taibaiella
Hermetia_AG_1_bin.32	AGAR	GCA_004364775.fna	0.0661476	uSGB	84	g__Comamonas
Hermetia_AG_18_bin.43	AGAR	GCA_004364775.fna	0.0689114	uSGB	84	g__Comamonas
Hermetia_AG_19_bin.16	AGAR	GCA_004364775.fna	0.0661183	uSGB	84	g__Comamonas
Hermetia_AG_2_bin.32	AGAR	GCA_004364775.fna	0.0659724	uSGB	84	g__Comamonas
Hermetia_AG_20_bin.29	AGAR	GCA_004364775.fna	0.0661476	uSGB	84	g__Comamonas
Hermetia_AG_21_bin.2	AGAR	GCA_004364775.fna	0.0661476	uSGB	84	g__Comamonas
Hermetia_AG_26_bin.33	AGAR	GCA_004364775.fna	0.065798	uSGB	84	g__Comamonas
Hermetia_AG_3_bin.19	AGAR	GCA_004364775.fna	0.0663531	uSGB	84	g__Comamonas
Hermetia_AG_4_bin.48	AGAR	GCA_004364775.fna	0.065827	uSGB	84	g__Comamonas
Hermetia_AG_5_bin.23	AGAR	GCA_004364775.fna	0.0675799	uSGB	84	g__Comamonas
Hermetia_AG_6_bin.23	AGAR	GCA_004364775.fna	0.0662355	uSGB	84	g__Comamonas
Hermetia_AG_7_bin.15	AGAR	GCA_004364775.fna	0.065856	uSGB	84	g__Comamonas
Hermetia_AG_8_bin.21	AGAR	GCA_004364775.fna	0.0664415	uSGB	84	g__Comamonas
Hermetia_PE_10_bin.46	PE	GCA_004364775.fna	0.0665005	uSGB	84	g__Comamonas
Hermetia_PE_11_bin.7	PE	GCA_004364775.fna	0.068817	uSGB	84	g__Comamonas
Hermetia_PE_12_bin.26	PE	GCA_004364775.fna	0.0701938	uSGB	84	g__Comamonas
Hermetia_PE_13_bin.17	PE	GCA_004364775.fna	0.0666783	uSGB	84	g__Comamonas
Hermetia_PE_14_bin.34	PE	GCA_004364775.fna	0.0673676	uSGB	84	g__Comamonas
Hermetia_PE_2_bin.34	PE	GCA_004364775.fna	0.071018	uSGB	84	g__Comamonas
Hermetia_PE_3_bin.47	PE	GCA_004364775.fna	0.0681007	uSGB	84	g__Comamonas
Hermetia_PE_4_bin.38	PE	GCA_004364775.fna	0.0732484	uSGB	84	g__Comamonas
Hermetia_PS_13_bin.49	PS	GCA_004364775.fna	0.0726524	uSGB	84	g__Comamonas
Hermetia_PS_18_bin.37	PS	GCA_004364775.fna	0.0778587	uSGB	84	g__Comamonas
Hermetia_PS_20_bin.44	PS	GCA_004364775.fna	0.0764902	uSGB	84	g__Comamonas
Hermetia_PS_21_bin.42	PS	GCA_004364775.fna	0.0705214	uSGB	84	g__Comamonas
Hermetia_PS_22_bin.46	PS	GCA_004364775.fna	0.07339	uSGB	84	g__Comamonas
Hermetia_PS_23_bin.31	PS	GCA_004364775.fna	0.0773448	uSGB	84	g__Comamonas
Hermetia_STD_1_bin.10	STD	GCA_004364775.fna	0.0916534	uSGB	84	g__Comamonas
Hermetia_STD_2_bin.47	STD	GCA_004364775.fna	0.0669166	uSGB	84	g__Comamonas
Hermetia_STD_4_bin.40	STD	GCA_004364775.fna	0.0665893	uSGB	84	g__Comamonas
Hermetia_STD_5_bin.45	STD	GCA_004364775.fna	0.0665597	uSGB	84	g__Comamonas
Hermetia_STD_7_bin.39	STD	GCA_004364775.fna	0.0664415	uSGB	84	g__Comamonas
Hermetia_STD_8_bin.30	STD	GCA_004364775.fna	0.0661183	uSGB	84	g__Comamonas
Hermetia_T_zero_1_bin.5	Tzero	GCA_004364775.fna	0.0665893	uSGB	84	g__Comamonas
Hermetia_T_zero_4_bin.41	Tzero	GCA_004364775.fna	0.0667377	uSGB	84	g__Comamonas
Hermetia_T_zero_5_bin.5	Tzero	GCA_004364775.fna	0.0693553	uSGB	84	g__Comamonas
Hermetia_T_zero_6_bin.20	Tzero	GCA_004364775.fna	0.066827	uSGB	84	g__Comamonas
Hermetia_T_zero_7_bin.31	Tzero	GCA_004364775.fna	0.0665893	uSGB	84	g__Comamonas
Hermetia_AG_18_bin.48	AGAR	GCA_002056795.fna	0.0829037	uSGB	86	g__Spirosoma
Hermetia_AG_20_bin.11	AGAR	GCA_002056795.fna	0.0836336	uSGB	86	g__Spirosoma
Hermetia_AG_21_bin.6	AGAR	GCA_002056795.fna	0.0823203	uSGB	86	g__Spirosoma
Hermetia_PE_10_bin.17	PE	GCA_002056795.fna	0.0874964	uSGB	86	g__Spirosoma
Hermetia_PE_11_bin.18	PE	GCA_002056795.fna	0.083267	uSGB	86	g__Spirosoma
Hermetia_PE_12_bin.28	PE	GCA_002056795.fna	0.0871936	uSGB	86	g__Spirosoma
Hermetia_PE_13_bin.12	PE	GCA_002056795.fna	0.0838182	uSGB	86	g__Spirosoma
Hermetia_PS_1_bin.15	PS	GCA_002056795.fna	0.0950421	uSGB	86	g__Spirosoma
Hermetia_PS_13_bin.33	PS	GCA_002056795.fna	0.0827683	uSGB	86	g__Spirosoma
Hermetia_PS_14_bin.39	PS	GCA_002056795.fna	0.0883671	uSGB	86	g__Spirosoma
Hermetia_PS_2_bin.29	PS	GCA_002056795.fna	0.0881091	uSGB	86	g__Spirosoma
Hermetia_PS_21_bin.46	PS	GCA_002056795.fna	0.087043	uSGB	86	g__Spirosoma
Hermetia_PS_22_bin.52	PS	GCA_002056795.fna	0.0914855	uSGB	86	g__Spirosoma
Hermetia_PS_3_bin.20	PS	GCA_002056795.fna	0.0841433	uSGB	86	g__Spirosoma
Hermetia_PS_4_bin.23	PS	GCA_002056795.fna	0.0836797	uSGB	86	g__Spirosoma
Hermetia_PS_5_bin.36	PS	GCA_002056795.fna	0.083772	uSGB	86	g__Spirosoma
Hermetia_PS_6_bin.13	PS	GCA_002056795.fna	0.0835416	uSGB	86	g__Spirosoma
Hermetia_AG_1_bin.25	AGAR	GCA_004348115.fna	0.0194288	kSGB	87	Stenotrophomonas_sp_ATCM1_4
Hermetia_AG_18_bin.4	AGAR	GCA_004348115.fna	0.0205456	kSGB	87	Stenotrophomonas_sp_ATCM1_4
Hermetia_AG_19_bin.43	AGAR	GCA_004348115.fna	0.0204922	kSGB	87	Stenotrophomonas_sp_ATCM1_4
Hermetia_AG_2_bin.40	AGAR	GCA_004348115.fna	0.0191118	kSGB	87	Stenotrophomonas_sp_ATCM1_4
Hermetia_AG_20_bin.40	AGAR	GCA_004348115.fna	0.0194543	kSGB	87	Stenotrophomonas_sp_ATCM1_4
Hermetia_AG_21_bin.46	AGAR	GCA_004348115.fna	0.0199644	kSGB	87	Stenotrophomonas_sp_ATCM1_4
Hermetia_AG_3_bin.56	AGAR	GCA_004348115.fna	0.0191056	kSGB	87	Stenotrophomonas_sp_ATCM1_4
Hermetia_AG_4_bin.4	AGAR	GCA_004348115.fna	0.0190427	kSGB	87	Stenotrophomonas_sp_ATCM1_4
Hermetia_AG_5_bin.12	AGAR	GCA_004348115.fna	0.0193396	kSGB	87	Stenotrophomonas_sp_ATCM1_4
Hermetia_AG_6_bin.9	AGAR	GCA_004348115.fna	0.0192191	kSGB	87	Stenotrophomonas_sp_ATCM1_4
Hermetia_AG_7_bin.44	AGAR	GCA_004348115.fna	0.0193905	kSGB	87	Stenotrophomonas_sp_ATCM1_4
Hermetia_AG_8_bin.35	AGAR	GCA_004348115.fna	0.0190741	kSGB	87	Stenotrophomonas_sp_ATCM1_4
Hermetia_PE_1_bin.9	PE	GCA_004348115.fna	0.0242297	kSGB	87	Stenotrophomonas_sp_ATCM1_4
Hermetia_PE_10_bin.27	PE	GCA_004348115.fna	0.0204256	kSGB	87	Stenotrophomonas_sp_ATCM1_4
Hermetia_PE_11_bin.39	PE	GCA_004348115.fna	0.0254109	kSGB	87	Stenotrophomonas_sp_ATCM1_4
Hermetia_PE_12_bin.22	PE	GCA_004348115.fna	0.020419	kSGB	87	Stenotrophomonas_sp_ATCM1_4
Hermetia_PE_13_bin.35	PE	GCA_004348115.fna	0.0199514	kSGB	87	Stenotrophomonas_sp_ATCM1_4
Hermetia_PE_14_bin.45	PE	GCA_004348115.fna	0.02237	kSGB	87	Stenotrophomonas_sp_ATCM1_4
Hermetia_PE_2_bin.15	PE	GCA_004348115.fna	0.0213682	kSGB	87	Stenotrophomonas_sp_ATCM1_4
Hermetia_PS_1_bin.14	PS	GCA_004348115.fna	0.02768	kSGB	87	Stenotrophomonas_sp_ATCM1_4
Hermetia_STD_5_bin.35	STD	GCA_004348115.fna	0.0199644	kSGB	87	Stenotrophomonas_sp_ATCM1_4
Hermetia_STD_7_bin.50	STD	GCA_004348115.fna	0.0198732	kSGB	87	Stenotrophomonas_sp_ATCM1_4
Hermetia_STD_8_bin.37	STD	GCA_004348115.fna	0.0193778	kSGB	87	Stenotrophomonas_sp_ATCM1_4
Hermetia_T_zero_7_bin.27	Tzero	GCA_004348115.fna	0.0229453	kSGB	87	Stenotrophomonas_sp_ATCM1_4
Hermetia_AG_18_bin.6	AGAR	ZeeviD_2015__PNP_DietIntervention_31__bin.3.fna	0.00567829	kSGB	88	Providencia_rettgeri
Hermetia_AG_19_bin.51	AGAR	ZeeviD_2015__PNP_DietIntervention_31__bin.3.fna	0.00689587	kSGB	88	Providencia_rettgeri
Hermetia_AG_20_bin.5	AGAR	ZeeviD_2015__PNP_DietIntervention_31__bin.3.fna	0.00585842	kSGB	88	Providencia_rettgeri
Hermetia_AG_21_bin.15	AGAR	ZeeviD_2015__PNP_DietIntervention_31__bin.3.fna	0.0072717	kSGB	88	Providencia_rettgeri
Hermetia_PE_10_bin.37	PE	ZeeviD_2015__PNP_DietIntervention_31__bin.3.fna	0.0060471	kSGB	88	Providencia_rettgeri
Hermetia_PE_11_bin.28	PE	ZeeviD_2015__PNP_DietIntervention_31__bin.3.fna	0.00673355	kSGB	88	Providencia_rettgeri
Hermetia_PE_12_bin.8	PE	ZeeviD_2015__PNP_DietIntervention_31__bin.3.fna	0.00889255	kSGB	88	Providencia_rettgeri
Hermetia_PE_13_bin.21	PE	ZeeviD_2015__PNP_DietIntervention_31__bin.3.fna	0.0064996	kSGB	88	Providencia_rettgeri
Hermetia_PS_21_bin.56	PS	ZeeviD_2015__PNP_DietIntervention_31__bin.3.fna	0.0118972	kSGB	88	Providencia_rettgeri
Hermetia_AG_19_bin.23	AGAR	GCA_003671765.fna	0.0703245	uSGB	97	g__Xenophilus
Hermetia_AG_1_bin.13	AGAR	GCA_008124765.fna	0.194429	uSGB	120	g__Paenibacillus
Hermetia_AG_2_bin.23	AGAR	GCA_008124765.fna	0.193331	uSGB	120	g__Paenibacillus
Hermetia_AG_3_bin.44	AGAR	GCA_008124765.fna	0.191731	uSGB	120	g__Paenibacillus
Hermetia_AG_4_bin.14	AGAR	GCA_008124765.fna	0.191731	uSGB	120	g__Paenibacillus
Hermetia_AG_5_bin.37	AGAR	GCA_008124765.fna	0.193877	uSGB	120	g__Paenibacillus
Hermetia_AG_6_bin.28	AGAR	GCA_008124765.fna	0.193877	uSGB	120	g__Paenibacillus
Hermetia_AG_7_bin.7	AGAR	GCA_008124765.fna	0.191731	uSGB	120	g__Paenibacillus
Hermetia_AG_8_bin.51	AGAR	GCA_008124765.fna	0.193331	uSGB	120	g__Paenibacillus
Hermetia_AG_1_bin.17	AGAR	GCA_009826875.fna	0.0227691	kSGB	122	Shinella_sp_MEC089
Hermetia_AG_3_bin.22	AGAR	GCA_009826875.fna	0.0210659	kSGB	122	Shinella_sp_MEC089
Hermetia_AG_5_bin.10	AGAR	GCA_009826875.fna	0.0242917	kSGB	122	Shinella_sp_MEC089
Hermetia_AG_6_bin.22	AGAR	GCA_009826875.fna	0.0214999	kSGB	122	Shinella_sp_MEC089
Hermetia_AG_7_bin.38	AGAR	GCA_009826875.fna	0.0250805	kSGB	122	Shinella_sp_MEC089
Hermetia_PE_3_bin.51	PE	GCA_009826875.fna	0.017861	kSGB	122	Shinella_sp_MEC089
Hermetia_PE_4_bin.1	PE	GCA_009826875.fna	0.017873	kSGB	122	Shinella_sp_MEC089
Hermetia_AG_1_bin.7	AGAR	GCA_902506545.fna	0.185367	uSGB	139	p__Bacteroidetes
Hermetia_AG_2_bin.34	AGAR	GCA_900168125.fna	0.190183	uSGB	139	p__Bacteroidetes
Hermetia_AG_3_bin.32	AGAR	GCA_900168125.fna	0.191731	uSGB	139	p__Bacteroidetes
Hermetia_AG_4_bin.13	AGAR	GCA_900168125.fna	0.190183	uSGB	139	p__Bacteroidetes
Hermetia_AG_5_bin.33	AGAR	GCA_900168125.fna	0.190183	uSGB	139	p__Bacteroidetes
Hermetia_AG_6_bin.18	AGAR	GCA_900168125.fna	0.192791	uSGB	139	p__Bacteroidetes
Hermetia_AG_8_bin.25	AGAR	GCA_900168125.fna	0.197886	uSGB	139	p__Bacteroidetes
Hermetia_AG_20_bin.21	AGAR	GCA_900009115.fna	0.218593	uSGB	149	g__Oxalicibacterium
Hermetia_STD_5_bin.38	STD	GCA_002025725.fna	0.222464	uSGB	149	g__Oxalicibacterium
Hermetia_STD_7_bin.32	STD	GCA_002025725.fna	0.217673	uSGB	149	g__Oxalicibacterium
Hermetia_STD_8_bin.44	STD	GCA_000026125.fna	0.216771	uSGB	149	g__Oxalicibacterium
Hermetia_AG_21_bin.24	AGAR	GCA_002197645.fna	0.0380907	kSGB	170	Enterococcus_wangshanyuanii
Hermetia_AG_23_bin.37	AGAR	GCA_002197645.fna	0.0302075	kSGB	170	Enterococcus_wangshanyuanii
Hermetia_AG_21_bin.27	AGAR	GCA_006716265.fna	0.0225361	kSGB	172	Rarobacter_faecitabidus
Hermetia_AG_23_bin.24	AGAR	GCA_006716265.fna	0.0360472	kSGB	172	Rarobacter_faecitabidus
Hermetia_AG_8_bin.4	AGAR	GCA_006716265.fna	0.035893	kSGB	172	Rarobacter_faecitabidus
Hermetia_PE_4_bin.48	PE	GCA_006716265.fna	0.0296126	kSGB	172	Rarobacter_faecitabidus
Hermetia_PS_2_bin.18	PS	GCA_006716265.fna	0.0300046	kSGB	172	Rarobacter_faecitabidus
Hermetia_PS_3_bin.2	PS	GCA_006716265.fna	0.019984	kSGB	172	Rarobacter_faecitabidus
Hermetia_PS_4_bin.7	PS	GCA_006716265.fna	0.0169077	kSGB	172	Rarobacter_faecitabidus
Hermetia_PS_5_bin.19	PS	GCA_006716265.fna	0.0240367	kSGB	172	Rarobacter_faecitabidus
Hermetia_AG_21_bin.29	AGAR	GCA_000394035.fna	0.0257703	kSGB	173	Enterococcus_phoeniculicola
Hermetia_AG_23_bin.13	AGAR	GCA_000394035.fna	0.0110182	kSGB	173	Enterococcus_phoeniculicola
Hermetia_AG_26_bin.5	AGAR	GCA_000394035.fna	0.0096416	kSGB	173	Enterococcus_phoeniculicola
Hermetia_PE_13_bin.52	PE	GCA_000394035.fna	0.0201019	kSGB	173	Enterococcus_phoeniculicola
Hermetia_AG_21_bin.3	AGAR	GCA_002871415.fna	0.213325	uSGB	179	p__Actinobacteria
Hermetia_AG_23_bin.18	AGAR	GCA_002993305.fna	0.200342	uSGB	179	p__Actinobacteria
Hermetia_AG_26_bin.14	AGAR	GCA_002871415.fna	0.210114	uSGB	179	p__Actinobacteria
Hermetia_AG_21_bin.44	AGAR	GCA_002096055.fna	0.160198	uSGB	183	p__Actinobacteria
Hermetia_AG_23_bin.49	AGAR	GCA_001595495.fna	0.161547	uSGB	183	p__Actinobacteria
Hermetia_AG_26_bin.29	AGAR	GCA_000826185.fna	0.199716	uSGB	183	p__Actinobacteria
Hermetia_PE_14_bin.39	PE	GCA_001595495.fna	0.181002	uSGB	183	p__Actinobacteria
Hermetia_PE_2_bin.25	PE	GCA_000826185.fna	0.202271	uSGB	183	p__Actinobacteria
Hermetia_PE_5_bin.44	PE	GCA_001552355.fna	0.194988	uSGB	183	p__Actinobacteria
Hermetia_PE_7_bin.6	PE	GCA_005347485.fna	0.201619	uSGB	183	p__Actinobacteria
Hermetia_PS_13_bin.7	PS	GCA_001552355.fna	0.199716	uSGB	183	p__Actinobacteria
Hermetia_STD_2_bin.57	STD	GCA_001552355.fna	0.196705	uSGB	183	p__Actinobacteria
Hermetia_STD_5_bin.39	STD	GCA_001552355.fna	0.192791	uSGB	183	p__Actinobacteria
Hermetia_STD_7_bin.19	STD	GCA_001552355.fna	0.196126	uSGB	183	p__Actinobacteria
Hermetia_T_zero_1_bin.47	Tzero	GCA_000826185.fna	0.194429	uSGB	183	p__Actinobacteria
Hermetia_T_zero_2_bin.13	Tzero	GCA_001552355.fna	0.197886	uSGB	183	p__Actinobacteria
Hermetia_T_zero_5_bin.25	Tzero	GCA_001552355.fna	0.197292	uSGB	183	p__Actinobacteria
Hermetia_T_zero_6_bin.45	Tzero	GCA_000826185.fna	0.196705	uSGB	183	p__Actinobacteria
Hermetia_T_zero_7_bin.48	Tzero	GCA_000826185.fna	0.193331	uSGB	183	p__Actinobacteria
Hermetia_AG_23_bin.25	AGAR	GCA_001620065.fna	0.0291048	kSGB	202	Microbacterium_sp_TNHR37B
Hermetia_AG_26_bin.17	AGAR	GCA_001620065.fna	0.0216673	kSGB	202	Microbacterium_sp_TNHR37B
Hermetia_PE_3_bin.22	PE	GCA_001620065.fna	0.0304315	kSGB	202	Microbacterium_sp_TNHR37B
Hermetia_PS_4_bin.11	PS	GCA_001620065.fna	0.0279198	kSGB	202	Microbacterium_sp_TNHR37B
Hermetia_AG_23_bin.29	AGAR	GCA_902375885.fna	0.300994	uSGB	204	p__Firmicutes
Hermetia_AG_5_bin.30	AGAR	GCA_900197595.fna	0.306598	uSGB	204	p__Firmicutes
Hermetia_AG_6_bin.36	AGAR	ZeeviD_2015__PNP_Main_223__bin.135.fna	0.291447	uSGB	204	p__Firmicutes
Hermetia_AG_7_bin.25	AGAR	GCA_900197595.fna	0.295981	uSGB	204	p__Firmicutes
Hermetia_AG_8_bin.39	AGAR	GCA_900197595.fna	0.295981	uSGB	204	p__Firmicutes
Hermetia_PE_14_bin.22	PE	GCA_000421505.fna	0.287309	uSGB	204	p__Firmicutes
Hermetia_PS_18_bin.44	PS	GCA_000421505.fna	0.228939	uSGB	204	p__Firmicutes
Hermetia_PS_23_bin.33	PS	GCA_000526995.fna	0.242205	uSGB	204	p__Firmicutes
Hermetia_AG_23_bin.4	AGAR	GCA_000743575.fna	0.139071	uSGB	212	g__Devosia
Hermetia_AG_26_bin.35	AGAR	GCA_000743575.fna	0.118622	uSGB	212	g__Devosia
Hermetia_PE_1_bin.24	PE	GCA_000743575.fna	0.129469	uSGB	212	g__Devosia
Hermetia_PE_3_bin.20	PE	GCA_000743575.fna	0.128799	uSGB	212	g__Devosia
Hermetia_PE_4_bin.10	PE	GCA_000743575.fna	0.129334	uSGB	212	g__Devosia
Hermetia_PS_2_bin.51	PS	GCA_009826875.fna	0.128138	uSGB	212	g__Devosia
Hermetia_PS_4_bin.27	PS	GCA_000743575.fna	0.127102	uSGB	212	g__Devosia
Hermetia_AG_23_bin.6	AGAR	GCA_007273515.fna	0.0144306	kSGB	214	Enterococcus_avium
Hermetia_AG_26_bin.19	AGAR	GCA_003432075.fna	0.181421	uSGB	220	p__Proteobacteria
Hermetia_AG_26_bin.26	AGAR	GCA_000686625.fna	0.0319381	kSGB	224	Sphingobacterium_thalpophilum
Hermetia_PE_1_bin.1	PE	GCA_000686625.fna	0.0239599	kSGB	224	Sphingobacterium_thalpophilum
Hermetia_PE_10_bin.22	PE	GCA_000686625.fna	0.0216393	kSGB	224	Sphingobacterium_thalpophilum
Hermetia_PE_11_bin.21	PE	GCA_000686625.fna	0.0214652	kSGB	224	Sphingobacterium_thalpophilum
Hermetia_PE_12_bin.30	PE	GCA_000686625.fna	0.0218217	kSGB	224	Sphingobacterium_thalpophilum
Hermetia_PE_13_bin.24	PE	GCA_000686625.fna	0.0217936	kSGB	224	Sphingobacterium_thalpophilum
Hermetia_PE_14_bin.24	PE	GCA_000686625.fna	0.0212028	kSGB	224	Sphingobacterium_thalpophilum
Hermetia_PE_2_bin.21	PE	GCA_000686625.fna	0.0229232	kSGB	224	Sphingobacterium_thalpophilum
Hermetia_PE_3_bin.2	PE	GCA_000686625.fna	0.0245415	kSGB	224	Sphingobacterium_thalpophilum
Hermetia_PE_4_bin.31	PE	GCA_000686625.fna	0.0251125	kSGB	224	Sphingobacterium_thalpophilum
Hermetia_PS_13_bin.6	PS	GCA_000686625.fna	0.0214444	kSGB	224	Sphingobacterium_thalpophilum
Hermetia_PS_14_bin.13	PS	GCA_000686625.fna	0.0215974	kSGB	224	Sphingobacterium_thalpophilum
Hermetia_PS_15_bin.8	PS	GCA_000686625.fna	0.0218429	kSGB	224	Sphingobacterium_thalpophilum
Hermetia_PS_18_bin.32	PS	GCA_000686625.fna	0.0212647	kSGB	224	Sphingobacterium_thalpophilum
Hermetia_PS_2_bin.5	PS	GCA_000686625.fna	0.0269821	kSGB	224	Sphingobacterium_thalpophilum
Hermetia_PS_20_bin.4	PS	GCA_000686625.fna	0.0230486	kSGB	224	Sphingobacterium_thalpophilum
Hermetia_PS_21_bin.17	PS	GCA_000686625.fna	0.0210386	kSGB	224	Sphingobacterium_thalpophilum
Hermetia_PS_22_bin.36	PS	GCA_000686625.fna	0.0215556	kSGB	224	Sphingobacterium_thalpophilum
Hermetia_PS_23_bin.10	PS	GCA_000686625.fna	0.0212923	kSGB	224	Sphingobacterium_thalpophilum
Hermetia_STD_1_bin.22	STD	GCA_000686625.fna	0.0295462	kSGB	224	Sphingobacterium_thalpophilum
Hermetia_STD_2_bin.19	STD	GCA_000686625.fna	0.0228424	kSGB	224	Sphingobacterium_thalpophilum
Hermetia_STD_4_bin.20	STD	GCA_000686625.fna	0.0421447	kSGB	224	Sphingobacterium_thalpophilum
Hermetia_STD_5_bin.31	STD	GCA_000686625.fna	0.0213061	kSGB	224	Sphingobacterium_thalpophilum
Hermetia_STD_7_bin.36	STD	GCA_000686625.fna	0.0205724	kSGB	224	Sphingobacterium_thalpophilum
Hermetia_STD_8_bin.43	STD	GCA_000686625.fna	0.0219205	kSGB	224	Sphingobacterium_thalpophilum
Hermetia_T_zero_1_bin.28	Tzero	GCA_000686625.fna	0.0417834	kSGB	224	Sphingobacterium_thalpophilum
Hermetia_T_zero_2_bin.48	Tzero	GCA_000686625.fna	0.0570284	kSGB	224	Sphingobacterium_thalpophilum
Hermetia_T_zero_5_bin.39	Tzero	GCA_000686625.fna	0.0227764	kSGB	224	Sphingobacterium_thalpophilum
Hermetia_T_zero_6_bin.16	Tzero	GCA_000686625.fna	0.0226524	kSGB	224	Sphingobacterium_thalpophilum
Hermetia_T_zero_7_bin.10	Tzero	GCA_000686625.fna	0.0220695	kSGB	224	Sphingobacterium_thalpophilum
Hermetia_AG_26_bin.27	AGAR	GCA_004794355.fna	0.0867932	uSGB	225	g__Microbacterium
Hermetia_PS_13_bin.46	PS	GCA_004794355.fna	0.0857608	uSGB	225	g__Microbacterium
Hermetia_AG_26_bin.48	AGAR	GCA_011752045.fna	0.162937	uSGB	235	p__Actinobacteria
Hermetia_PE_5_bin.25	PE	GCA_011752045.fna	0.151066	uSGB	235	p__Actinobacteria
Hermetia_PE_6_bin.25	PE	GCA_011752045.fna	0.151285	uSGB	235	p__Actinobacteria
Hermetia_PE_7_bin.34	PE	GCA_011752045.fna	0.152392	uSGB	235	p__Actinobacteria
Hermetia_PE_8_bin.28	PE	GCA_011752045.fna	0.151946	uSGB	235	p__Actinobacteria
Hermetia_AG_2_bin.16	AGAR	GCA_008933125.fna	0.104571	uSGB	246	g__Pimelobacter
Hermetia_PE_1_bin.30	PE	GCA_008933125.fna	0.10374	uSGB	246	g__Pimelobacter
Hermetia_PE_2_bin.19	PE	GCA_008933125.fna	0.095409	uSGB	246	g__Pimelobacter
Hermetia_AG_2_bin.3	AGAR	HMP_2012__SRS017076__bin.32.fna	0.300994	uSGB	262	f__Orbaceae
Hermetia_PE_1_bin.32	PE	CosteaPI_2017__SID713A076-11-0-0__bin.58.fna	0.295981	uSGB	262	f__Orbaceae
Hermetia_PE_2_bin.32	PE	GCA_001690185.fna	0.291447	uSGB	262	f__Orbaceae
Hermetia_PE_5_bin.17	PE	HMP_2012__SRS056622__bin.46.fna	0.295981	uSGB	262	f__Orbaceae
Hermetia_PE_6_bin.24	PE	GCA_000527255.fna	0.295981	uSGB	262	f__Orbaceae
Hermetia_PE_7_bin.25	PE	HMP_2012__SRS017076__bin.32.fna	0.295981	uSGB	262	f__Orbaceae
Hermetia_PE_9_bin.15	PE	HMP_2012__SRS017076__bin.32.fna	0.295981	uSGB	262	f__Orbaceae
Hermetia_PS_1_bin.27	PS	GCA_900103255.fna	0.291447	uSGB	262	f__Orbaceae
Hermetia_PS_2_bin.26	PS	GCA_001690415.fna	0.291447	uSGB	262	f__Orbaceae
Hermetia_PS_3_bin.29	PS	HMP_2012__SRS017076__bin.32.fna	0.295981	uSGB	262	f__Orbaceae
Hermetia_PS_4_bin.49	PS	HMP_2012__SRS017076__bin.32.fna	0.295981	uSGB	262	f__Orbaceae
Hermetia_PS_5_bin.27	PS	CM_tanzania__C16-20135-TZ__bin.20.fna	0.295981	uSGB	262	f__Orbaceae
Hermetia_PS_6_bin.3	PS	HMP_2012__SRS017076__bin.32.fna	0.295981	uSGB	262	f__Orbaceae
Hermetia_STD_2_bin.33	STD	HMP_2012__SRS047824__bin.17.fna	0.295981	uSGB	262	f__Orbaceae
Hermetia_T_zero_1_bin.3	Tzero	XieH_2016__YSZC12003_35523__bin.86.fna	0.291447	uSGB	262	f__Orbaceae
Hermetia_T_zero_2_bin.40	Tzero	LiJ_2014__V1.UC39-4__bin.41.fna	0.283502	uSGB	262	f__Orbaceae
Hermetia_T_zero_4_bin.37	Tzero	XieH_2016__YSZC12003_35523__bin.86.fna	0.291447	uSGB	262	f__Orbaceae
Hermetia_AG_6_bin.25	AGAR	GCA_011045655.fna	0.0257539	kSGB	346	Providencia_rettgeri
Hermetia_STD_4_bin.34	STD	GCA_011045655.fna	0.00670546	kSGB	346	Providencia_rettgeri
Hermetia_T_zero_5_bin.17	Tzero	GCA_011045655.fna	0.00389981	kSGB	346	Providencia_rettgeri
Hermetia_AG_6_bin.35	AGAR	GCA_013127315.fna	0.0333447	kSGB	350	Cellulosimicrobium_cellulans
Hermetia_PS_15_bin.43	PS	GCA_013127315.fna	0.023519	kSGB	350	Cellulosimicrobium_cellulans
Hermetia_PS_18_bin.23	PS	GCA_013127315.fna	0.0186875	kSGB	350	Cellulosimicrobium_cellulans
Hermetia_PS_23_bin.24	PS	GCA_013127315.fna	0.0161471	kSGB	350	Cellulosimicrobium_cellulans
Hermetia_AG_7_bin.3	AGAR	GCA_003386235.fna	0.0912626	uSGB	378	g__Cohnella
Hermetia_AG_8_bin.34	AGAR	GCA_003386235.fna	0.0913182	uSGB	378	g__Cohnella
Hermetia_AG_8_bin.3	AGAR	GCA_000612225.fna	0.260703	uSGB	402	p__Firmicutes
Hermetia_AG_9_bin.23	AGAR	GCA_000373785.fna	0.216771	uSGB	417	p__Firmicutes
Hermetia_AG_9_bin.38	AGAR	GCA_000577335.fna	0.236445	uSGB	423	p__Firmicutes
Hermetia_PE_1_bin.21	PE	GCA_000327325.fna	0.0162248	kSGB	445	Gordonia_rubripertincta
Hermetia_PE_10_bin.28	PE	GCA_000327325.fna	0.0146522	kSGB	445	Gordonia_rubripertincta
Hermetia_PE_11_bin.26	PE	GCA_000327325.fna	0.0146678	kSGB	445	Gordonia_rubripertincta
Hermetia_PE_12_bin.36	PE	GCA_000327325.fna	0.0149338	kSGB	445	Gordonia_rubripertincta
Hermetia_PE_13_bin.1	PE	GCA_000327325.fna	0.0147301	kSGB	445	Gordonia_rubripertincta
Hermetia_PE_14_bin.52	PE	GCA_000327325.fna	0.0148657	kSGB	445	Gordonia_rubripertincta
Hermetia_PE_2_bin.27	PE	GCA_000327325.fna	0.017529	kSGB	445	Gordonia_rubripertincta
Hermetia_PE_3_bin.45	PE	GCA_000327325.fna	0.0151448	kSGB	445	Gordonia_rubripertincta
Hermetia_PE_5_bin.5	PE	GCA_000327325.fna	0.0181554	kSGB	445	Gordonia_rubripertincta
Hermetia_PE_6_bin.21	PE	GCA_012396225.fna	0.0151448	kSGB	445	Gordonia_rubripertincta
Hermetia_PE_7_bin.7	PE	GCA_000327325.fna	0.0181373	kSGB	445	Gordonia_rubripertincta
Hermetia_PE_8_bin.21	PE	GCA_000327325.fna	0.0157136	kSGB	445	Gordonia_rubripertincta
Hermetia_PE_9_bin.10	PE	GCA_000327325.fna	0.0146782	kSGB	445	Gordonia_rubripertincta
Hermetia_PE_13_bin.33	PE	GCA_005503065.fna	0.056599	uSGB	528	f__Comamonadaceae
Hermetia_PS_1_bin.8	PS	GCA_005503065.fna	0.0573712	uSGB	528	f__Comamonadaceae
Hermetia_PS_21_bin.57	PS	GCA_005503065.fna	0.059819	uSGB	528	f__Comamonadaceae
Hermetia_PS_22_bin.8	PS	GCA_005503065.fna	0.0596717	uSGB	528	f__Comamonadaceae
Hermetia_PS_4_bin.32	PS	GCA_005503065.fna	0.0574171	uSGB	528	f__Comamonadaceae
Hermetia_PS_5_bin.18	PS	GCA_005503065.fna	0.0575554	uSGB	528	f__Comamonadaceae
Hermetia_PS_6_bin.20	PS	GCA_005503065.fna	0.0580435	uSGB	528	f__Comamonadaceae
Hermetia_PE_13_bin.8	PE	GCA_009707545.fna	0.213325	uSGB	541	p__Actinobacteria
Hermetia_PE_14_bin.10	PE	GCA_009707545.fna	0.204284	uSGB	541	p__Actinobacteria
Hermetia_PE_14_bin.9	PE	GCA_003204135.fna	0.235108	uSGB	568	k__Bacteria
Hermetia_PS_23_bin.58	PS	GCA_002760435.fna	0.233808	uSGB	568	k__Bacteria
Hermetia_PE_1_bin.22	PE	GCA_003208555.fna	0.154223	uSGB	577	g__Cohnella
Hermetia_PE_2_bin.24	PE	GCA_003208555.fna	0.143644	uSGB	577	g__Cohnella
Hermetia_PE_3_bin.14	PE	GCA_003208555.fna	0.154928	uSGB	577	g__Cohnella
Hermetia_PE_4_bin.32	PE	GCA_003208555.fna	0.14183	uSGB	577	g__Cohnella
Hermetia_PS_10_bin.6	PS	GCA_003208555.fna	0.145341	uSGB	577	g__Cohnella
Hermetia_PS_11_bin.12	PS	GCA_003208555.fna	0.139407	uSGB	577	g__Cohnella
Hermetia_PS_12_bin.26	PS	GCA_003208555.fna	0.137107	uSGB	577	g__Cohnella
Hermetia_PS_7_bin.16	PS	GCA_900112065.fna	0.141476	uSGB	577	g__Cohnella
Hermetia_PS_8_bin.33	PS	GCA_003208555.fna	0.13759	uSGB	577	g__Cohnella
Hermetia_PS_9_bin.2	PS	GCA_003208555.fna	0.137429	uSGB	577	g__Cohnella
Hermetia_PE_1_bin.26	PE	GCA_005347485.fna	0.07039	uSGB	580	g__Microbacterium
Hermetia_PE_3_bin.34	PE	GCA_003574625.fna	0.0645998	uSGB	636	g__Shinella
Hermetia_PE_4_bin.12	PE	GCA_001517085.fna	0.194988	uSGB	652	p__Firmicutes
Hermetia_PE_5_bin.24	PE	GCA_000758685.fna	0.0106888	kSGB	681	Paenibacillus_stellifer
Hermetia_PE_6_bin.34	PE	GCA_000758685.fna	0.010171	kSGB	681	Paenibacillus_stellifer
Hermetia_PE_7_bin.17	PE	GCA_000758685.fna	0.00994596	kSGB	681	Paenibacillus_stellifer
Hermetia_PE_8_bin.38	PE	GCA_000758685.fna	0.0104325	kSGB	681	Paenibacillus_stellifer
Hermetia_PE_9_bin.31	PE	GCA_000758685.fna	0.0111541	kSGB	681	Paenibacillus_stellifer
Hermetia_PE_5_bin.35	PE	GCA_902375405.fna	0.287309	uSGB	687	p__Actinobacteria
Hermetia_PE_6_bin.8	PE	GCA_902375405.fna	0.283502	uSGB	687	p__Actinobacteria
Hermetia_PE_7_bin.28	PE	GCA_902375405.fna	0.283502	uSGB	687	p__Actinobacteria
Hermetia_PE_8_bin.36	PE	GCA_902375405.fna	0.283502	uSGB	687	p__Actinobacteria
Hermetia_PE_9_bin.17	PE	GCA_902375405.fna	0.283502	uSGB	687	p__Actinobacteria
Hermetia_PS_10_bin.10	PS	GCA_902375405.fna	0.287309	uSGB	687	p__Actinobacteria
Hermetia_PS_11_bin.39	PS	GCA_902375405.fna	0.283502	uSGB	687	p__Actinobacteria
Hermetia_PS_12_bin.23	PS	GCA_902375405.fna	0.283502	uSGB	687	p__Actinobacteria
Hermetia_PS_15_bin.18	PS	GCA_902375405.fna	0.283502	uSGB	687	p__Actinobacteria
Hermetia_PS_18_bin.20	PS	GCA_902375405.fna	0.283502	uSGB	687	p__Actinobacteria
Hermetia_PS_20_bin.9	PS	GCA_902375405.fna	0.283502	uSGB	687	p__Actinobacteria
Hermetia_PS_21_bin.12	PS	GCA_902375405.fna	0.283502	uSGB	687	p__Actinobacteria
Hermetia_PS_22_bin.38	PS	GCA_902375405.fna	0.283502	uSGB	687	p__Actinobacteria
Hermetia_PS_23_bin.40	PS	GCA_902375405.fna	0.283502	uSGB	687	p__Actinobacteria
Hermetia_PS_7_bin.15	PS	GCA_902375405.fna	0.287309	uSGB	687	p__Actinobacteria
Hermetia_PS_8_bin.4	PS	GCA_902375405.fna	0.283502	uSGB	687	p__Actinobacteria
Hermetia_PS_9_bin.21	PS	GCA_902375405.fna	0.283502	uSGB	687	p__Actinobacteria
Hermetia_PE_5_bin.42	PE	GCA_001457415.fna	0.0942581	uSGB	692	g__Gorillibacterium
Hermetia_PE_6_bin.18	PE	GCA_001457415.fna	0.0946784	uSGB	692	g__Gorillibacterium
Hermetia_PE_7_bin.12	PE	GCA_001457415.fna	0.0952252	uSGB	692	g__Gorillibacterium
Hermetia_PE_8_bin.20	PE	GCA_001457415.fna	0.0946181	uSGB	692	g__Gorillibacterium
Hermetia_PE_6_bin.9	PE	GCA_001561955.fna	0.180176	uSGB	723	p__Firmicutes
Hermetia_PE_7_bin.23	PE	GCA_001561955.fna	0.175878	uSGB	723	p__Firmicutes
Hermetia_PE_8_bin.4	PE	GCA_001561955.fna	0.177011	uSGB	723	p__Firmicutes
Hermetia_PS_18_bin.4	PS	GCA_001561955.fna	0.169931	uSGB	723	p__Firmicutes
Hermetia_PS_20_bin.12	PS	GCA_001561955.fna	0.179364	uSGB	723	p__Firmicutes
Hermetia_PS_21_bin.23	PS	GCA_001561955.fna	0.193331	uSGB	723	p__Firmicutes
Hermetia_PE_8_bin.13	PE	GCA_009696615.fna	0.0265465	kSGB	748	Actinomycetaceae_bacterium_WB03_NA08
Hermetia_STD_4_bin.15	STD	GCA_009696615.fna	0.0259601	kSGB	748	Actinomycetaceae_bacterium_WB03_NA08
Hermetia_PE_8_bin.18	PE	GCA_003285005.fna	0.0281887	kSGB	752	Paenibacillus_sp_YN15
Hermetia_PS_10_bin.35	PS	GCA_001610875.fna	0.279978	uSGB	812	p__Planctomycetes
Hermetia_PS_11_bin.14	PS	GCA_001610875.fna	0.283502	uSGB	812	p__Planctomycetes
Hermetia_PS_8_bin.14	PS	GCA_001610875.fna	0.291447	uSGB	812	p__Planctomycetes
Hermetia_PS_12_bin.9	PS	GCA_900129165.fna	0.106684	uSGB	855	g__Anaerotignum
Hermetia_PS_18_bin.2	PS	GCA_900129165.fna	0.0917095	uSGB	855	g__Anaerotignum
Hermetia_PS_20_bin.29	PS	GCA_900129165.fna	0.0880063	uSGB	855	g__Anaerotignum
Hermetia_PS_21_bin.2	PS	GCA_001561955.fna	0.089151	uSGB	855	g__Anaerotignum
Hermetia_PS_22_bin.27	PS	GCA_900129165.fna	0.0871433	uSGB	855	g__Anaerotignum
Hermetia_PS_13_bin.1	PS	GCA_000702945.fna	0.0455483	kSGB	861	Clostridium_sp_KNHs205
Hermetia_PS_15_bin.11	PS	GCA_000702945.fna	0.02568	kSGB	861	Clostridium_sp_KNHs205
Hermetia_PS_18_bin.7	PS	GCA_000702945.fna	0.0256636	kSGB	861	Clostridium_sp_KNHs205
Hermetia_PS_20_bin.2	PS	GCA_000702945.fna	0.0257374	kSGB	861	Clostridium_sp_KNHs205
Hermetia_PS_21_bin.5	PS	GCA_000702945.fna	0.0256882	kSGB	861	Clostridium_sp_KNHs205
Hermetia_PS_22_bin.3	PS	GCA_000702945.fna	0.025721	kSGB	861	Clostridium_sp_KNHs205
Hermetia_PS_23_bin.43	PS	GCA_000702945.fna	0.025639	kSGB	861	Clostridium_sp_KNHs205
Hermetia_PS_13_bin.30	PS	GCA_001641495.fna	0.0389303	kSGB	866	Ochrobactrum_intermedium
Hermetia_PS_23_bin.37	PS	GCA_001641495.fna	0.0189049	kSGB	866	Ochrobactrum_intermedium
Hermetia_PS_13_bin.3	PS	GCA_000423225.fna	0.0471398	kSGB	871	Kaistia_adipata
Hermetia_PS_3_bin.49	PS	GCA_000423225.fna	0.0571651	kSGB	871	Kaistia_adipata
Hermetia_PS_15_bin.12	PS	GCA_900130055.fna	0.0394455	kSGB	899	Clostridium_intestinale
Hermetia_PS_18_bin.42	PS	GCA_900130055.fna	0.0331395	kSGB	899	Clostridium_intestinale
Hermetia_PS_20_bin.7	PS	GCA_900130055.fna	0.0345175	kSGB	899	Clostridium_intestinale
Hermetia_PS_21_bin.49	PS	GCA_900130055.fna	0.0331287	kSGB	899	Clostridium_intestinale
Hermetia_PS_22_bin.44	PS	GCA_900130055.fna	0.0344949	kSGB	899	Clostridium_intestinale
Hermetia_PS_23_bin.45	PS	GCA_900130055.fna	0.0327227	kSGB	899	Clostridium_intestinale
Hermetia_PS_15_bin.25	PS	GCA_004339805.fna	0.157865	uSGB	908	g__Anaerospora
Hermetia_PS_18_bin.9	PS	GCA_004339805.fna	0.144579	uSGB	908	g__Anaerospora
Hermetia_PS_20_bin.30	PS	GCA_004339805.fna	0.144391	uSGB	908	g__Anaerospora
Hermetia_PS_21_bin.11	PS	GCA_004339805.fna	0.150849	uSGB	908	g__Anaerospora
Hermetia_PS_23_bin.15	PS	GCA_004339805.fna	0.143276	uSGB	908	g__Anaerospora
Hermetia_PS_18_bin.53	PS	XieH_2016__YSZC12003_36696__bin.84.fna	0.312952	uSGB	948	k__Bacteria
Hermetia_PS_20_bin.22	PS	GCA_000526995.fna	0.232543	uSGB	948	k__Bacteria
Hermetia_PS_23_bin.32	PS	GCA_900457115.fna	0.306598	uSGB	948	k__Bacteria
Hermetia_PS_21_bin.1	PS	GCA_002760435.fna	0.0381034	kSGB	1017	Clostridium_sp_LS
Hermetia_PS_22_bin.10	PS	GCA_002760435.fna	0.0383594	kSGB	1017	Clostridium_sp_LS
Hermetia_PS_23_bin.29	PS	GCA_002760435.fna	0.0414973	kSGB	1017	Clostridium_sp_LS
Hermetia_PS_21_bin.22	PS	GCA_000526995.fna	0.0167934	kSGB	1018	[Clostridium]_methoxybenzovorans
Hermetia_PS_22_bin.32	PS	GCA_000526995.fna	0.0247937	kSGB	1018	[Clostridium]_methoxybenzovorans
Hermetia_PS_21_bin.30	PS	GCA_003610695.fna	0.153298	uSGB	1023	p__Bacteroidetes
Hermetia_PS_22_bin.35	PS	GCA_003610695.fna	0.156373	uSGB	1023	p__Bacteroidetes
Hermetia_PS_23_bin.53	PS	GCA_003610695.fna	0.154692	uSGB	1023	p__Bacteroidetes
Hermetia_PS_21_bin.31	PS	BackhedF_2015__SID105_4M__bin.7.fna	0.0146522	kSGB	1024	Enterococcus_faecalis
Hermetia_PS_21_bin.51	PS	GCA_000878365.fna	0.00662494	kSGB	1040	Atlantibacter_hermannii
Hermetia_PS_23_bin.57	PS	GCA_000878365.fna	0.00450848	kSGB	1040	Atlantibacter_hermannii
Hermetia_PS_23_bin.56	PS	GCA_900243435.fna	0.0180048	kSGB	1109	Ochrobactrum_soli
Hermetia_T_zero_4_bin.54	Tzero	GCA_003860205.fna	0.0186998	kSGB	1109	Ochrobactrum_soli
Hermetia_T_zero_5_bin.34	Tzero	GCA_900243435.fna	0.00974391	kSGB	1109	Ochrobactrum_soli
Hermetia_T_zero_6_bin.8	Tzero	GCA_900243435.fna	0.0116165	kSGB	1109	Ochrobactrum_soli
Hermetia_T_zero_7_bin.17	Tzero	GCA_900243435.fna	0.0130205	kSGB	1109	Ochrobactrum_soli
Hermetia_PS_4_bin.15	PS	GCA_004366505.fna	0.197292	uSGB	1177	p__Bacteroidetes
Hermetia_PS_4_bin.47	PS	GCA_003014695.fna	0.100916	uSGB	1193	p__Bacteroidetes
Hermetia_PS_5_bin.37	PS	GCA_003014695.fna	0.120018	uSGB	1193	p__Bacteroidetes
Hermetia_STD_1_bin.17	STD	GCA_003935165.fna	0.0525938	kSGB	1301	Empedobacter_falsenii
Hermetia_STD_5_bin.1	STD	GCA_003935165.fna	0.0488664	kSGB	1301	Empedobacter_falsenii
Hermetia_T_zero_5_bin.9	Tzero	GCA_003935165.fna	0.0332797	kSGB	1301	Empedobacter_falsenii
Hermetia_T_zero_6_bin.14	Tzero	GCA_003935165.fna	0.035053	kSGB	1301	Empedobacter_falsenii
Hermetia_T_zero_7_bin.8	Tzero	GCA_003935165.fna	0.0309845	kSGB	1301	Empedobacter_falsenii
Hermetia_STD_1_bin.1	STD	BritoIL_2016__W2.36.ST__bin.23.fna	0.0079787	kSGB	1302	Klebsiella_pneumoniae
Hermetia_STD_2_bin.27	STD	BritoIL_2016__W2.36.ST__bin.23.fna	0.00785531	kSGB	1302	Klebsiella_pneumoniae
Hermetia_STD_4_bin.22	STD	BritoIL_2016__W2.36.ST__bin.23.fna	0.00746427	kSGB	1302	Klebsiella_pneumoniae
Hermetia_STD_5_bin.20	STD	BritoIL_2016__W2.36.ST__bin.23.fna	0.00830018	kSGB	1302	Klebsiella_pneumoniae
Hermetia_STD_7_bin.30	STD	BritoIL_2016__W2.36.ST__bin.23.fna	0.00859218	kSGB	1302	Klebsiella_pneumoniae
Hermetia_STD_8_bin.42	STD	BritoIL_2016__W2.36.ST__bin.23.fna	0.00809155	kSGB	1302	Klebsiella_pneumoniae
Hermetia_T_zero_1_bin.32	Tzero	BritoIL_2016__W2.36.ST__bin.23.fna	0.00795995	kSGB	1302	Klebsiella_pneumoniae
Hermetia_T_zero_2_bin.46	Tzero	BritoIL_2016__W2.36.ST__bin.23.fna	0.00750448	kSGB	1302	Klebsiella_pneumoniae
Hermetia_T_zero_4_bin.43	Tzero	LoombaR_2017__SID0012_qdz__bin.40.fna	0.00888076	kSGB	1302	Klebsiella_pneumoniae
Hermetia_T_zero_5_bin.24	Tzero	BritoIL_2016__W2.36.ST__bin.23.fna	0.00865422	kSGB	1302	Klebsiella_pneumoniae
Hermetia_T_zero_6_bin.41	Tzero	BritoIL_2016__W2.36.ST__bin.23.fna	0.00882584	kSGB	1302	Klebsiella_pneumoniae
Hermetia_T_zero_7_bin.32	Tzero	OhJ_2014__MET0240__bin.14.fna	0.00888469	kSGB	1302	Klebsiella_pneumoniae
Hermetia_STD_1_bin.20	STD	GCA_002158865.fna	0.142547	uSGB	1303	g__Comamonas
Hermetia_STD_4_bin.17	STD	GCA_002158865.fna	0.142367	uSGB	1303	g__Comamonas
Hermetia_STD_1_bin.23	STD	GCA_009933255.fna	0.0119018	kSGB	1305	Enterococcus_diestrammenae
Hermetia_STD_2_bin.38	STD	GCA_009933255.fna	0.00911391	kSGB	1305	Enterococcus_diestrammenae
Hermetia_T_zero_1_bin.54	Tzero	GCA_009933255.fna	0.0111409	kSGB	1305	Enterococcus_diestrammenae
Hermetia_T_zero_2_bin.32	Tzero	GCA_009933255.fna	0.0110532	kSGB	1305	Enterococcus_diestrammenae
Hermetia_T_zero_4_bin.16	Tzero	GCA_009933255.fna	0.0107233	kSGB	1305	Enterococcus_diestrammenae
Hermetia_T_zero_5_bin.22	Tzero	GCA_009933255.fna	0.0258527	kSGB	1305	Enterococcus_diestrammenae
Hermetia_STD_1_bin.28	STD	GCA_004022225.fna	0.0300624	kSGB	1308	Sinirhodobacter_populi
Hermetia_STD_2_bin.10	STD	GCA_004022225.fna	0.0303144	kSGB	1308	Sinirhodobacter_populi
Hermetia_STD_4_bin.29	STD	GCA_004022225.fna	0.0285058	kSGB	1308	Sinirhodobacter_populi
Hermetia_STD_5_bin.49	STD	GCA_004022225.fna	0.0271289	kSGB	1308	Sinirhodobacter_populi
Hermetia_STD_7_bin.14	STD	GCA_004022225.fna	0.026143	kSGB	1308	Sinirhodobacter_populi
Hermetia_STD_8_bin.15	STD	GCA_004022225.fna	0.0266314	kSGB	1308	Sinirhodobacter_populi
Hermetia_T_zero_1_bin.14	Tzero	GCA_004022225.fna	0.0297554	kSGB	1308	Sinirhodobacter_populi
Hermetia_T_zero_2_bin.37	Tzero	GCA_004022225.fna	0.0298318	kSGB	1308	Sinirhodobacter_populi
Hermetia_T_zero_4_bin.53	Tzero	GCA_004022225.fna	0.0305883	kSGB	1308	Sinirhodobacter_populi
Hermetia_T_zero_5_bin.2	Tzero	GCA_004022225.fna	0.0280181	kSGB	1308	Sinirhodobacter_populi
Hermetia_T_zero_6_bin.25	Tzero	GCA_004022225.fna	0.027742	kSGB	1308	Sinirhodobacter_populi
Hermetia_T_zero_7_bin.30	Tzero	GCA_004022225.fna	0.0273987	kSGB	1308	Sinirhodobacter_populi
Hermetia_STD_1_bin.32	STD	GCA_000757485.fna	0.0616097	uSGB	1309	g__Achromobacter
Hermetia_STD_5_bin.16	STD	GCA_000757485.fna	0.056983	uSGB	1309	g__Achromobacter
Hermetia_STD_7_bin.27	STD	GCA_000757485.fna	0.0573942	uSGB	1309	g__Achromobacter
Hermetia_STD_8_bin.50	STD	GCA_000757485.fna	0.0570739	uSGB	1309	g__Achromobacter
Hermetia_T_zero_1_bin.31	Tzero	GCA_000757485.fna	0.0596472	uSGB	1309	g__Achromobacter
Hermetia_T_zero_4_bin.32	Tzero	GCA_000757485.fna	0.0567341	uSGB	1309	g__Achromobacter
Hermetia_T_zero_5_bin.29	Tzero	GCA_000757485.fna	0.0566215	uSGB	1309	g__Achromobacter
Hermetia_T_zero_6_bin.38	Tzero	GCA_000757485.fna	0.0571195	uSGB	1309	g__Achromobacter
Hermetia_T_zero_7_bin.2	Tzero	GCA_000757485.fna	0.0561748	uSGB	1309	g__Achromobacter
Hermetia_STD_1_bin.33	STD	GCA_004155505.fna	0.0180048	kSGB	1310	Bifidobacterium_pseudolongum
Hermetia_STD_2_bin.14	STD	GCA_004155505.fna	0.0223197	kSGB	1310	Bifidobacterium_pseudolongum
Hermetia_T_zero_1_bin.46	Tzero	GCA_003612445.fna	0.015267	kSGB	1310	Bifidobacterium_pseudolongum
Hermetia_T_zero_2_bin.30	Tzero	GCA_003612445.fna	0.015235	kSGB	1310	Bifidobacterium_pseudolongum
Hermetia_T_zero_4_bin.24	Tzero	GCA_004155505.fna	0.0159046	kSGB	1310	Bifidobacterium_pseudolongum
Hermetia_STD_1_bin.39	STD	GCA_900142565.fna	0.184461	uSGB	1311	p__Bacteroidetes
Hermetia_STD_2_bin.41	STD	GCA_900142565.fna	0.173691	uSGB	1311	p__Bacteroidetes
Hermetia_T_zero_1_bin.40	Tzero	GCA_900142565.fna	0.175878	uSGB	1311	p__Bacteroidetes
Hermetia_T_zero_2_bin.35	Tzero	GCA_900142565.fna	0.177395	uSGB	1311	p__Bacteroidetes
Hermetia_T_zero_4_bin.31	Tzero	GCA_900142565.fna	0.173336	uSGB	1311	p__Bacteroidetes
Hermetia_STD_1_bin.42	STD	QinJ_2012__DOM012__bin.3.fna	0.155887	uSGB	1312	p__Proteobacteria
Hermetia_STD_2_bin.3	STD	QinJ_2012__DOM012__bin.3.fna	0.156373	uSGB	1312	p__Proteobacteria
Hermetia_STD_4_bin.8	STD	QinJ_2012__DOM012__bin.3.fna	0.156129	uSGB	1312	p__Proteobacteria
Hermetia_T_zero_1_bin.39	Tzero	BritoIL_2016__W1.4.ST__bin.61.fna	0.158119	uSGB	1312	p__Proteobacteria
Hermetia_T_zero_4_bin.50	Tzero	QinJ_2012__DOM012__bin.3.fna	0.156865	uSGB	1312	p__Proteobacteria
Hermetia_T_zero_5_bin.16	Tzero	BritoIL_2016__W1.4.ST__bin.61.fna	0.157113	uSGB	1312	p__Proteobacteria
Hermetia_T_zero_6_bin.1	Tzero	QinJ_2012__DOM012__bin.3.fna	0.156619	uSGB	1312	p__Proteobacteria
Hermetia_T_zero_7_bin.9	Tzero	QinJ_2012__DOM012__bin.3.fna	0.156373	uSGB	1312	p__Proteobacteria
Hermetia_STD_1_bin.44	STD	GCA_004151275.fna	0.188197	uSGB	1313	p__Bacteroidetes
Hermetia_STD_2_bin.52	STD	GCA_011007495.fna	0.199098	uSGB	1313	p__Bacteroidetes
Hermetia_STD_4_bin.23	STD	GCA_004151275.fna	0.186292	uSGB	1313	p__Bacteroidetes
Hermetia_STD_5_bin.29	STD	GCA_004151275.fna	0.188686	uSGB	1313	p__Bacteroidetes
Hermetia_STD_7_bin.25	STD	GCA_004151275.fna	0.188197	uSGB	1313	p__Bacteroidetes
Hermetia_STD_8_bin.8	STD	GCA_004151275.fna	0.187235	uSGB	1313	p__Bacteroidetes
Hermetia_T_zero_1_bin.50	Tzero	GCA_004151275.fna	0.207842	uSGB	1313	p__Bacteroidetes
Hermetia_T_zero_2_bin.42	Tzero	GCA_011007495.fna	0.196126	uSGB	1313	p__Bacteroidetes
Hermetia_T_zero_4_bin.21	Tzero	GCA_004151275.fna	0.197886	uSGB	1313	p__Bacteroidetes
Hermetia_T_zero_5_bin.19	Tzero	GCA_011007495.fna	0.18918	uSGB	1313	p__Bacteroidetes
Hermetia_T_zero_6_bin.36	Tzero	GCA_004151275.fna	0.190183	uSGB	1313	p__Bacteroidetes
Hermetia_T_zero_7_bin.35	Tzero	GCA_004151275.fna	0.188197	uSGB	1313	p__Bacteroidetes
Hermetia_STD_1_bin.49	STD	GCA_011009625.fna	0.0229232	kSGB	1314	Weissella_paramesenteroides
Hermetia_STD_2_bin.25	STD	GCA_011009575.fna	0.0165722	kSGB	1314	Weissella_paramesenteroides
Hermetia_STD_5_bin.36	STD	GCA_011009625.fna	0.0103732	kSGB	1314	Weissella_paramesenteroides
Hermetia_STD_7_bin.47	STD	GCA_011009625.fna	0.0100665	kSGB	1314	Weissella_paramesenteroides
Hermetia_STD_8_bin.14	STD	GCA_011009625.fna	0.0115582	kSGB	1314	Weissella_paramesenteroides
Hermetia_T_zero_1_bin.37	Tzero	GCA_011009625.fna	0.0135854	kSGB	1314	Weissella_paramesenteroides
Hermetia_T_zero_2_bin.31	Tzero	GCA_011009575.fna	0.0141199	kSGB	1314	Weissella_paramesenteroides
Hermetia_T_zero_4_bin.29	Tzero	GCA_011009575.fna	0.0139185	kSGB	1314	Weissella_paramesenteroides
Hermetia_STD_1_bin.4	STD	GCA_009496535.fna	0.0637946	uSGB	1315	g__Stenotrophomonas
Hermetia_T_zero_1_bin.15	Tzero	GCA_009496535.fna	0.0633037	uSGB	1315	g__Stenotrophomonas
Hermetia_T_zero_4_bin.2	Tzero	GCA_009496535.fna	0.0632225	uSGB	1315	g__Stenotrophomonas
Hermetia_T_zero_5_bin.48	Tzero	GCA_009496535.fna	0.0673071	uSGB	1315	g__Stenotrophomonas
Hermetia_T_zero_6_bin.17	Tzero	GCA_009496535.fna	0.0681933	uSGB	1315	g__Stenotrophomonas
Hermetia_STD_2_bin.12	STD	GCA_902375535.fna	0.300994	uSGB	1317	p__Firmicutes
Hermetia_STD_2_bin.16	STD	GCA_005405245.fna	0.0181313	kSGB	1319	Enterococcus_sp_94-2
Hermetia_T_zero_1_bin.51	Tzero	GCA_005405245.fna	0.0180468	kSGB	1319	Enterococcus_sp_94-2
Hermetia_T_zero_2_bin.25	Tzero	GCA_005405245.fna	0.0186319	kSGB	1319	Enterococcus_sp_94-2
Hermetia_T_zero_4_bin.3	Tzero	GCA_005405245.fna	0.0179088	kSGB	1319	Enterococcus_sp_94-2
Hermetia_STD_2_bin.17	STD	OhJ_2014__MET0223__bin.15.fna	0.168002	uSGB	1320	p__Actinobacteria
Hermetia_STD_8_bin.31	STD	OhJ_2014__MET0224__bin.4.fna	0.175506	uSGB	1320	p__Actinobacteria
Hermetia_T_zero_1_bin.52	Tzero	OhJ_2014__MET0225__bin.20.fna	0.168636	uSGB	1320	p__Actinobacteria
Hermetia_T_zero_2_bin.14	Tzero	OhJ_2014__MET0223__bin.15.fna	0.167688	uSGB	1320	p__Actinobacteria
Hermetia_T_zero_4_bin.6	Tzero	OhJ_2014__MET0225__bin.20.fna	0.174408	uSGB	1320	p__Actinobacteria
Hermetia_STD_2_bin.20	STD	GCA_009914275.fna	0.0146834	kSGB	1322	Kosakonia_sacchari
Hermetia_STD_8_bin.49	STD	GCA_009914275.fna	0.0148448	kSGB	1322	Kosakonia_sacchari
Hermetia_T_zero_2_bin.51	Tzero	GCA_009914275.fna	0.015422	kSGB	1322	Kosakonia_sacchari
Hermetia_T_zero_4_bin.25	Tzero	GCA_009914275.fna	0.0135854	kSGB	1322	Kosakonia_sacchari
Hermetia_T_zero_5_bin.46	Tzero	GCA_009914275.fna	0.0147509	kSGB	1322	Kosakonia_sacchari
Hermetia_T_zero_6_bin.4	Tzero	GCA_009914275.fna	0.0151501	kSGB	1322	Kosakonia_sacchari
Hermetia_T_zero_7_bin.39	Tzero	GCA_009914275.fna	0.0142721	kSGB	1322	Kosakonia_sacchari
Hermetia_STD_2_bin.30	STD	GCA_010605125.fna	0.0163531	kSGB	1326	Stenotrophomonas_maltophilia
Hermetia_STD_5_bin.27	STD	GCA_010605125.fna	0.0168048	kSGB	1326	Stenotrophomonas_maltophilia
Hermetia_STD_7_bin.6	STD	GCA_010605125.fna	0.0158499	kSGB	1326	Stenotrophomonas_maltophilia
Hermetia_STD_8_bin.39	STD	GCA_010605125.fna	0.0161416	kSGB	1326	Stenotrophomonas_maltophilia
Hermetia_T_zero_2_bin.45	Tzero	GCA_010605125.fna	0.0161859	kSGB	1326	Stenotrophomonas_maltophilia
Hermetia_T_zero_4_bin.8	Tzero	GCA_010605125.fna	0.0163475	kSGB	1326	Stenotrophomonas_maltophilia
Hermetia_T_zero_6_bin.42	Tzero	GCA_010605125.fna	0.0209433	kSGB	1326	Stenotrophomonas_maltophilia
Hermetia_STD_2_bin.36	STD	GCA_000234175.fna	0.0057215	kSGB	1328	Enterococcus_gallinarum
Hermetia_STD_7_bin.49	STD	BackhedF_2015__SID640_4M__bin.15.fna	0.012791	kSGB	1328	Enterococcus_gallinarum
Hermetia_STD_2_bin.7	STD	GCA_002872415.fna	0.339586	uSGB	1339	p__Proteobacteria
Hermetia_STD_2_bin.9	STD	GCA_902375405.fna	0.0145128	kSGB	1340	Actinomyces_polynesiensis
Hermetia_STD_4_bin.18	STD	GCA_003314995.fna	0.236445	uSGB	1343	p__Proteobacteria
Hermetia_STD_5_bin.6	STD	GCA_003314995.fna	0.224525	uSGB	1343	p__Proteobacteria
Hermetia_STD_7_bin.17	STD	GCA_003314995.fna	0.222464	uSGB	1343	p__Proteobacteria
Hermetia_STD_8_bin.33	STD	GCA_900470735.fna	0.233808	uSGB	1343	p__Proteobacteria
Hermetia_T_zero_5_bin.35	Tzero	GCA_003314995.fna	0.222464	uSGB	1343	p__Proteobacteria
Hermetia_T_zero_6_bin.35	Tzero	GCA_003314995.fna	0.222464	uSGB	1343	p__Proteobacteria
Hermetia_T_zero_7_bin.11	Tzero	GCA_003314995.fna	0.215885	uSGB	1343	p__Proteobacteria
Hermetia_STD_4_bin.27	STD	GCA_001006635.fna	0.0182949	kSGB	1349	Enterobacteriaceae_bacterium_ATCC_29904
Hermetia_STD_5_bin.22	STD	GCA_001006635.fna	0.020828	kSGB	1349	Enterobacteriaceae_bacterium_ATCC_29904
Hermetia_STD_7_bin.4	STD	GCA_001006635.fna	0.0194352	kSGB	1349	Enterobacteriaceae_bacterium_ATCC_29904
Hermetia_STD_8_bin.20	STD	GCA_001006635.fna	0.0209161	kSGB	1349	Enterobacteriaceae_bacterium_ATCC_29904
Hermetia_STD_5_bin.15	STD	GCA_003327285.fna	0.112794	uSGB	1355	g__Microbacterium
Hermetia_STD_5_bin.17	STD	GCA_002261295.fna	0.0208957	kSGB	1357	Bordetella_genomosp,_4
Hermetia_STD_7_bin.21	STD	GCA_002261295.fna	0.0207335	kSGB	1357	Bordetella_genomosp,_4
Hermetia_STD_8_bin.46	STD	GCA_002261295.fna	0.020539	kSGB	1357	Bordetella_genomosp,_4
Hermetia_STD_5_bin.19	STD	GCA_002099255.fna	0.113823	uSGB	1358	g__Pseudomonas
Hermetia_STD_7_bin.31	STD	GCA_001259595.fna	0.114108	uSGB	1358	g__Pseudomonas
Hermetia_STD_8_bin.9	STD	GCA_001259595.fna	0.112702	uSGB	1358	g__Pseudomonas
Hermetia_STD_5_bin.30	STD	BackhedF_2015__SID637_12M__bin.31.fna	0.0293669	kSGB	1365	Enterococcus_italicus
Hermetia_STD_7_bin.18	STD	BackhedF_2015__SID637_12M__bin.31.fna	0.0229527	kSGB	1365	Enterococcus_italicus
Hermetia_STD_8_bin.35	STD	BackhedF_2015__SID637_12M__bin.31.fna	0.0257868	kSGB	1365	Enterococcus_italicus
Hermetia_T_zero_1_bin.56	Tzero	BackhedF_2015__SID637_12M__bin.31.fna	0.0238527	kSGB	1365	Enterococcus_italicus
Hermetia_T_zero_5_bin.37	Tzero	BackhedF_2015__SID637_12M__bin.31.fna	0.0377109	kSGB	1365	Enterococcus_italicus
Hermetia_STD_5_bin.33	STD	GCA_000242075.fna	0.017867	kSGB	1367	Myroides_odoratimimus
Hermetia_STD_7_bin.42	STD	GCA_000242075.fna	0.0150707	kSGB	1367	Myroides_odoratimimus
Hermetia_STD_8_bin.29	STD	GCA_000242075.fna	0.0151554	kSGB	1367	Myroides_odoratimimus
Hermetia_STD_7_bin.11	STD	GCA_009857845.fna	0.22668	uSGB	1377	p__Actinobacteria
Hermetia_STD_8_bin.3	STD	GCA_009857845.fna	0.228939	uSGB	1377	p__Actinobacteria
Hermetia_STD_7_bin.41	STD	GCA_002979415.fna	0.159669	uSGB	1392	p__Actinobacteria
Hermetia_STD_8_bin.48	STD	GCA_002979415.fna	0.156865	uSGB	1392	p__Actinobacteria
Hermetia_STD_7_bin.8	STD	GCA_000013705.fna	0.132833	uSGB	1399	g__Methylobacillus
Hermetia_STD_8_bin.26	STD	GCA_000013705.fna	0.13538	uSGB	1399	g__Methylobacillus
Hermetia_T_zero_6_bin.21	Tzero	GCA_000013705.fna	0.124371	uSGB	1399	g__Methylobacillus
Hermetia_T_zero_7_bin.49	Tzero	GCA_000013705.fna	0.132833	uSGB	1399	g__Methylobacillus
Hermetia_STD_8_bin.47	STD	GCA_002978165.fna	0.0155457	kSGB	1418	Cronobacter_sakazakii
Hermetia_T_zero_1_bin.44	Tzero	GCA_006349075.fna	0.0143793	kSGB	1436	Providencia_stuartii
Hermetia_T_zero_2_bin.3	Tzero	GCA_006349075.fna	0.013428	kSGB	1436	Providencia_stuartii
Hermetia_T_zero_1_bin.49	Tzero	GCA_900142955.fna	0.022041	kSGB	1439	Anaerosporobacter_mobilis
Hermetia_T_zero_5_bin.49	Tzero	GCA_900142955.fna	0.0171728	kSGB	1439	Anaerosporobacter_mobilis
Hermetia_T_zero_6_bin.11	Tzero	GCA_900142955.fna	0.0182524	kSGB	1439	Anaerosporobacter_mobilis
Hermetia_T_zero_7_bin.42	Tzero	GCA_900142955.fna	0.0173824	kSGB	1439	Anaerosporobacter_mobilis
Hermetia_T_zero_1_bin.55	Tzero	GCA_001076755.fna	0.0128338	kSGB	1444	Proteus_mirabilis
Hermetia_T_zero_2_bin.10	Tzero	GCA_000372565.fna	0.0124514	kSGB	1444	Proteus_mirabilis
Hermetia_T_zero_5_bin.15	Tzero	GCA_001076755.fna	0.0229232	kSGB	1444	Proteus_mirabilis
Hermetia_T_zero_5_bin.1	Tzero	GCA_004551665.fna	0.00948303	kSGB	1491	Kerstersia_gyiorum
Hermetia_T_zero_6_bin.37	Tzero	GCA_000988095.fna	0.00767356	kSGB	1491	Kerstersia_gyiorum
Hermetia_T_zero_7_bin.41	Tzero	GCA_004551665.fna	0.00748253	kSGB	1491	Kerstersia_gyiorum
Hermetia_T_zero_6_bin.32	Tzero	GCA_009749405.fna	0.168956	uSGB	1517	p__Actinobacteria
Hermetia_T_zero_6_bin.9	Tzero	GCA_900445215.fna	0.0288821	kSGB	1527	Alcaligenes_faecalis
Hermetia_T_zero_7_bin.12	Tzero	GCA_001644955.fna	0.0166854	kSGB	1530	Pseudomonas_putida
